# Supplementary material for: Developmental bias predicts 60 million years of wing shape evolution
Source: Proc Natl Acad Sci U S A. 2023 May 1;120(19):e2211210120. doi: 10.1073/pnas.2211210120 (PMC10175750; doi:10.1073/pnas.2211210120)
Supplement: Supplementary file 2 — Dataset S01 (CSV) [file pnas.2211210120.sd01.csv]

Dataset S1. Global mean of all x and y coordinates for all 11 landmarks after Procrustes Analysis. Landmark coordinates were multiplied by 10,000 for consistency.
	x coordinate	y coordinate
landmark 1	-2154.95	1189.34
landmark 2	3469.35	1681.51
landmark 3	4677.98	591.12
landmark 4	4433.85	-129.57
landmark 5	525.56	-1749.31
landmark 6	-3692.01	-259.45
landmark 7	-3677.55	349.86
landmark 8	-1497.47	167.07
landmark 9	-1523.43	-130.73
landmark 10	-201.75	-502.89
landmark 11	-359.57	-1206.94
