# Supplementary material for: Developmental bias predicts 60 million years of wing shape evolution
Source: Proc Natl Acad Sci U S A. 2023 May 1;120(19):e2211210120. doi: 10.1073/pnas.2211210120 (PMC10175750; doi:10.1073/pnas.2211210120)
Supplement: Supplementary file 3 — Dataset S02 (CSV) [file pnas.2211210120.sd02.csv]

Dataset S2. Average wing shape for the left and right wing as well as directional asymmetry as generated by a Procrustes ANOVA for Sepsis punctum and Sepsis fulgens. Landmark coordinates were multiplied by 10,000 for consistency.
S. punctum
	left wing			right wing			directional asymmetry
	x coordinate	y coordinate		x coordinate	y coordinate		x coordinate	y coordinate
landmark 1	-2134.93	1109.82		-2143.26	1107.71		8.33	2.11
landmark 2	3504.98	1641.22		3506.48	1638.74		-1.49	2.47
landmark 3	4728.22	607.57		4728.02	600.94		0.20	6.64
landmark 4	4508.81	-107.91		4508.65	-107.11		0.16	-0.80
landmark 5	453.64	-1684.82		456.03	-1679.96		-2.40	-4.86
landmark 6	-3654.01	-243.26		-3652.02	-243.73		-1.99	0.47
landmark 7	-3601.11	306.87		-3604.98	303.96		3.87	2.91
landmark 8	-1539.67	152.76		-1541.00	153.14		1.33	-0.38
landmark 9	-1564.29	-143.63		-1564.08	-142.47		-0.21	-1.16
landmark 10	-282.43	-471.30		-279.99	-470.95		-2.44	-0.35
landmark 11	-419.20	-1167.32		-413.84	-1160.28		-5.36	-7.04
S. fulgens
	left wing			right wing			directional asymmetry
	x coordinate	y coordinate		x coordinate	y coordinate		x coordinate	y coordinate
landmark 1	-2112.73	1197.17		-2119.92	1197.64		7.19	-0.47
landmark 2	3482.87	1733.95		3483.12	1734.13		-0.25	-0.18
landmark 3	4723.55	618.70		4726.36	616.97		-2.81	1.73
landmark 4	4519.47	-151.02		4514.92	-153.14		4.55	2.12
landmark 5	418.55	-1765.91		421.53	-1764.06		-2.98	-1.85
landmark 6	-3552.17	-270.77		-3552.52	-270.61		0.36	-0.16
landmark 7	-3519.28	319.14		-3517.89	318.79		-1.39	0.35
landmark 8	-1640.31	148.14		-1639.81	147.07		-0.49	1.07
landmark 9	-1670.24	-119.18		-1671.49	-118.83		1.25	-0.35
landmark 10	-256.47	-486.52		-255.36	-486.86		-1.11	0.34
landmark 11	-393.24	-1223.71		-388.92	-1221.09		-4.31	-2.61
