# Supplementary material for: Developmental bias predicts 60 million years of wing shape evolution
Source: Proc Natl Acad Sci U S A. 2023 May 1;120(19):e2211210120. doi: 10.1073/pnas.2211210120 (PMC10175750; doi:10.1073/pnas.2211210120)
Supplement: Supplementary file 4 — Dataset S03 (CSV) [file pnas.2211210120.sd03.csv]

Dataset S3. Reduced-rank REML estimate of the developmental variance-covariance matrix in Sepsis fulgens.
	x1	y1	x2	y2	x3	y3	x4	y4	x5	y5	x6	y6	x7	y7	x8	y8	x9	y9	x10	y10	x11	y11
x1	694.9584256	99.24905221	-80.48597065	-13.42527149	117.3605678	121.8707093	111.0256069	76.60374337	-182.9786806	-36.98399643	33.96746488	-38.41852798	-4.83718854	-88.07872306	-243.3414284	-59.99138697	-195.5737946	-41.20234221	-128.0818832	-18.72956271	-122.0016674	-0.890791906
y1	99.24905221	201.8209224	-28.30132025	111.5309573	-39.21274274	-16.8425339	-56.34684345	-49.98968635	35.24986276	-94.04247305	4.411921582	-47.53514283	-17.97100746	-7.860344054	-35.35688872	40.17759171	-30.40620054	13.25637639	27.40580758	-0.432688757	41.28224512	-72.28879364
x2	-80.48597065	-28.30132025	818.2996489	-85.30029584	-179.5826832	-98.17483445	-270.9848075	30.83386663	-23.28246452	287.7742435	77.09366651	-232.3008611	18.7583763	-249.7103116	-190.5503705	-2.833448605	-133.6222034	33.91371912	-64.83007014	132.6268534	29.18756453	211.4725596
y2	-13.42527149	111.5309573	-85.30029584	214.513125	15.98767417	-25.5645389	-33.3735757	-132.3897055	-60.10534932	-68.68651346	31.22896558	-76.67797821	-0.517772696	-20.94561776	34.63280776	48.81067458	43.61844631	18.96040009	38.60176806	25.22012272	28.65328052	-55.33084156
x3	117.3605678	-39.21274274	-179.5826832	15.98767417	247.001665	72.45097801	151.7678032	-46.5416817	-124.209303	3.295799668	90.3106674	-2.747495181	87.44896521	-21.82945624	-10.61884326	-35.2242589	7.584777558	-20.0158531	-180.9903735	17.65440791	-149.7886878	56.18179438
y3	121.8707093	-16.8425339	-98.17483445	-25.5645389	72.45097801	216.8347808	62.29144417	10.82107428	-148.2425512	-142.4702201	16.05272306	91.10120767	82.77757131	70.92775226	23.00187743	-23.61281976	18.40782698	-27.09249844	-34.68395063	-79.77643566	-115.7503719	-74.32589281
x4	111.0256069	-56.34684345	-270.9848075	-33.3735757	151.7678032	62.29144417	308.2293442	124.4665788	-258.7137587	-61.66025679	30.93100401	77.46389045	24.64822452	60.06031646	146.348714	-46.80042053	141.2205294	-47.36909023	-156.3833586	-51.60418033	-165.7000503	-27.12835269
y4	76.60374337	-49.98968635	30.83386663	-132.3897055	-46.5416817	10.82107428	124.4665788	289.3581082	-203.4306445	-40.94074522	-31.48732034	85.55313411	-41.3631616	63.86933934	124.0193991	-38.58895228	109.1486864	-43.24314734	-77.20733081	-80.40967808	-65.04399272	-64.0396217
x5	-182.9786806	35.24986276	-23.28246452	-60.10534932	-124.209303	-148.2425512	-258.7137587	-203.4306445	1398.149692	-126.8860219	-37.15041805	37.24747369	70.25681233	45.43694022	-276.8030975	68.14232427	-329.532959	75.12675976	-182.4852873	76.7845253	-53.24877889	200.6777835
y5	-36.98399643	-94.04247305	287.7742435	-68.68651346	3.295799668	-142.4702201	-61.66025679	-40.94074522	-126.8860219	417.8755903	-33.36518715	-128.8070028	-92.14791402	-171.2963912	-80.45734119	-53.88217319	-33.44710969	2.143770451	11.23322251	120.6083468	162.6465364	159.4935353
x6	33.96746488	4.411921582	77.09366651	31.22896558	90.3106674	16.05272306	30.93100401	-31.48732034	-37.15041805	-33.36518715	277.2431929	-68.53585198	166.0021328	-67.63316956	-198.0430717	18.39353209	-174.3319809	24.73485478	-131.0046515	47.4306148	-64.88533798	58.77080328
y6	-38.41852798	-47.53514283	-232.3008611	-76.67797821	-2.747495181	91.10120767	77.46389045	85.55313411	37.24747369	-128.8070028	-68.53585198	220.9520396	-1.708952401	163.6876139	73.856357	-10.56140686	32.57680025	-19.64592258	80.56400192	-106.8240401	42.00266562	-130.5613241
x7	-4.83718854	-17.97100746	18.7583763	-0.517772696	87.44896521	82.77757131	24.64822452	-41.3631616	70.25681233	-92.14791402	166.0021328	-1.708952401	214.2550932	-6.752399157	-147.7802617	12.27783737	-140.8100535	16.52257915	-151.6707626	11.83269009	-101.8959615	37.05136628
y7	-88.07872306	-7.860344054	-249.7103116	-20.94561776	-21.82945624	70.92775226	60.06031646	63.86933934	45.43694022	-171.2963912	-67.63316956	163.6876139	-6.752399157	174.5122175	127.5205343	11.55065579	82.63329733	-14.26926481	70.80252395	-106.5906329	47.54951729	-163.5863485
x8	-243.3414284	-35.35688872	-190.5503705	34.63280776	-10.61884326	23.00187743	146.348714	124.0193991	-276.8030975	-80.45734119	-198.0430717	73.856357	-147.7802617	127.5205343	777.7281969	-29.75441442	657.0430532	-75.55399327	-175.9390025	-82.98277916	-254.5620266	-78.92951586
y8	-59.99138697	40.17759171	-2.833448605	48.81067458	-35.2242589	-23.61281976	-46.80042053	-38.58895228	68.14232427	-53.88217319	18.39353209	-10.56140686	12.27783737	11.55065579	-29.75441442	45.27304942	-36.5379076	20.09582005	63.62519925	2.341386131	48.70203534	-30.18361189
x9	-195.5737946	-30.40620054	-133.6222034	43.61844631	7.584777558	18.40782698	141.2205294	109.1486864	-329.532959	-33.44710969	-174.3319809	32.57680025	-140.8100535	82.63329733	657.0430532	-36.5379076	670.7669703	-75.43182071	-208.2077342	-59.09248888	-258.8480549	-51.47366396
y9	-41.20234221	13.25637639	33.91371912	18.96040009	-20.0158531	-27.09249844	-47.36909023	-43.24314734	75.12675976	2.143770451	24.73485478	-19.64592258	16.52257915	-14.26926481	-75.55399327	20.09582005	-75.43182071	42.75206789	57.78043238	18.89205267	51.49389792	10.65557951
x10	-128.0818832	27.40580758	-64.83007014	38.60176806	-180.9903735	-34.68395063	-156.3833586	-77.20733081	-182.4852873	11.23322251	-131.0046515	80.56400192	-151.6707626	70.80252395	-175.9390025	63.62519925	-208.2077342	57.78043238	889.4749786	-61.35856176	490.1245336	-176.7575771
y10	-18.72956271	-0.432688757	132.6268534	25.22012272	17.65440791	-79.77643566	-51.60418033	-80.40967808	76.7845253	120.6083468	47.4306148	-106.8240401	11.83269009	-106.5906329	-82.98277916	2.341386131	-59.09248888	18.89205267	-61.35856176	125.5449859	-12.56245684	121.6033641
x11	-122.0016674	41.28224512	29.18756453	28.65328052	-149.7886878	-115.7503719	-165.7000503	-65.04399272	-53.24877889	162.6465364	-64.88533798	42.00266562	-101.8959615	47.54951729	-254.5620266	48.70203534	-258.8480549	51.49389792	490.1245336	-12.56245684	784.081763	-228.9763755
y11	-0.890791906	-72.28879364	211.4725596	-55.33084156	56.18179438	-74.32589281	-27.12835269	-64.0396217	200.6777835	159.4935353	58.77080328	-130.5613241	37.05136628	-163.5863485	-78.92951586	-30.18361189	-51.47366396	10.65557951	-176.7575771	121.6033641	-228.9763755	298.565635
