# Supplementary material for: Developmental bias predicts 60 million years of wing shape evolution
Source: Proc Natl Acad Sci U S A. 2023 May 1;120(19):e2211210120. doi: 10.1073/pnas.2211210120 (PMC10175750; doi:10.1073/pnas.2211210120)
Supplement: Supplementary file 5 — Dataset S04 (CSV) [file pnas.2211210120.sd04.csv]

Dataset S5. Reduced-rank REML estimate of the genetic variance-covariance matrix in Sepsis fulgens.
	x1	y1	x2	y2	x3	y3	x4	y4	x5	y5	x6	y6	x7	y7	x8	y8	x9	y9	x10	y10	x11	y11
x1	2620.730578	785.4970594	130.6819916	284.159164	-147.1724092	79.83660418	513.8665328	652.9050167	-84.623323	-537.2534959	379.1328346	-364.1236651	374.9130295	-122.768848	-1037.551484	-73.75353533	-1007.304515	-207.1404249	-1089.232297	-126.3886164	-653.3889132	-360.3325664
y1	785.4970594	1273.947726	-20.80907104	809.5454712	-430.104235	182.0669091	-242.4166451	-91.87972368	11.26874055	-905.3631581	74.80411687	-373.388018	-39.35870345	99.2514448	372.9621128	163.6341974	283.8263034	-173.4835177	-335.9386921	-308.1913365	-460.3956495	-679.2893307
x2	130.6819916	-20.80907104	1407.22339	-180.9274794	-267.7649677	62.09399088	-154.8824052	428.2207762	-236.1845741	59.38973167	662.1625286	-249.8940377	534.0439961	-154.7444344	-731.4603106	-117.2771514	-812.2742418	21.18955723	-300.8283843	60.11512292	-230.1043275	91.21610268
y2	284.159164	809.5454712	-180.9274794	915.4706354	-89.71530723	282.6043427	-43.48185963	-384.1590921	-272.5230273	-861.7170181	202.0228558	-237.7411298	281.1681343	16.41417931	522.1313666	97.22908033	462.330029	-68.62560539	-543.7901519	-109.5030637	-620.8241841	-459.973782
x3	-147.1724092	-430.104235	-267.7649677	-89.71530723	610.133739	75.76515632	490.2442688	-10.41406161	-467.5534313	202.4702845	320.8961115	-26.72467935	488.8705789	-122.9034567	9.666772069	-83.52304392	6.871028176	42.62903459	-472.7167284	144.628592	-572.1780641	306.201079
y3	79.83660418	182.0669091	62.09399088	282.6043427	75.76515632	350.9223523	106.9874742	-71.99695089	-593.626234	-334.2492344	272.3557843	-31.61726062	349.248012	63.37573783	127.1318771	-8.428848559	83.61193135	-72.13075234	-224.5604868	-119.8436072	-339.1324979	-237.6307042
x4	513.8665328	-242.4166451	-154.8824052	-43.48185963	490.2442688	106.9874742	748.633609	419.6898354	-743.9110303	-123.8774003	496.2885033	-84.87818611	720.1045264	-72.4710965	-219.5460567	-88.47350749	-250.9354592	9.551767791	-799.5706709	71.91698642	-800.2338283	58.62368793
y4	652.9050167	-91.87972368	428.2207762	-384.1590921	-10.41406161	-71.99695089	419.6898354	849.6934651	-373.0478644	0.262019343	346.2967347	-104.5249972	382.5928052	24.88979344	-490.3866536	-78.86686962	-545.6226214	-41.29005662	-428.7587473	-53.87895836	-381.2645088	-43.53876666
x5	-84.623323	11.26874055	-236.1845741	-272.5230273	-467.5534313	-593.626234	-743.9110303	-373.0478644	1981.417849	502.4743687	-782.3147705	229.1718502	-1023.923838	28.5328765	-445.531691	50.30757649	-325.174056	-1.093602671	851.3923767	83.25172061	1277.091859	321.6438023
y5	-537.2534959	-905.3631581	59.38973167	-861.7170181	202.4702845	-334.2492344	-123.8774003	0.262019343	502.4743687	1133.075542	-428.4556408	205.5249296	-537.2489109	-151.2682175	-254.5331666	-118.6578711	-132.066239	96.11772554	593.6988287	231.3131034	654.5978413	704.3085682
x6	379.1328346	74.80411687	662.1625286	202.0228558	320.8961115	272.3557843	496.2885033	346.2967347	-782.3147705	-428.4556408	1233.458794	-290.508648	1320.82986	-130.9737975	-840.7748576	-59.77696471	-998.6781186	32.34809509	-881.2388679	42.19905843	-910.2180733	-51.37048429
y6	-364.1236651	-373.388018	-249.8940377	-237.7411298	-26.72467935	-31.61726062	-84.87818611	-104.5249972	229.1718502	205.5249296	-290.508648	330.6529622	-253.3679214	130.0737367	-62.59223809	-7.202662522	-12.37948844	21.4411513	507.0825668	-0.755793026	608.7639715	65.26253637
x7	374.9130295	-39.35870345	534.0439961	281.1681343	488.8705789	349.248012	720.1045264	382.5928052	-1023.923838	-537.2489109	1320.82986	-253.3679214	1552.324523	-111.3072721	-704.4095988	-104.0299811	-864.0879447	19.47324416	-1192.340616	66.9972842	-1206.059067	-42.97268049
y7	-122.768848	99.2514448	-154.7444344	16.41417931	-122.9034567	63.37573783	-72.4710965	24.88979344	28.5328765	-151.2682175	-130.9737975	130.0737367	-111.3072721	184.4672471	151.6638055	38.0465622	131.9345545	-65.13710803	221.1491647	-147.20075	181.9666491	-195.3984311
x8	-1037.551484	372.9621128	-731.4603106	522.1313666	9.666772069	127.1318771	-219.5460567	-490.3866536	-445.531691	-254.5331666	-840.7748576	-62.59223809	-704.4095988	151.6638055	2244.981799	103.9876519	2259.85049	-78.04554865	3.84936605	-140.7355073	-538.7874527	-257.7412983
y8	-73.75353533	163.6341974	-117.2771514	97.22908033	-83.52304392	-8.428848559	-88.47350749	-78.86686962	50.30757649	-118.6578711	-59.77696471	-7.202662522	-104.0299811	38.0465622	103.9876519	68.81887321	87.9621752	13.27546657	170.6458218	-47.16665301	113.6050668	-121.9564677
x9	-1007.304515	283.8263034	-812.2742418	462.330029	6.871028176	83.61193135	-250.9354592	-545.6226214	-325.174056	-132.066239	-998.6781186	-12.37948844	-864.0879447	131.9345545	2259.85049	87.9621752	2314.624291	-73.0264285	81.8226107	-106.1677774	-404.253152	-186.8278761
y9	-207.1404249	-173.4835177	21.18955723	-68.62560539	42.62903459	-72.13075234	9.551767791	-41.29005662	-1.093602671	96.11772554	32.34809509	21.4411513	19.47324416	-65.13710803	-78.04554865	13.27546657	-73.0264285	95.0870107	112.3791396	98.62638031	121.8592298	96.46864367
x10	-1089.232297	-335.9386921	-300.8283843	-543.7901519	-472.7167284	-224.5604868	-799.5706709	-428.7587473	851.3923767	593.6988287	-881.2388679	507.0825668	-1192.340616	221.1491647	3.84936605	170.6458218	81.8226107	112.3791396	1922.045609	-92.49412585	1875.570453	9.527334914
y10	-126.3886164	-308.1913365	60.11512292	-109.5030637	144.628592	-119.8436072	71.91698642	-53.87895836	83.25172061	231.3131034	42.19905843	-0.755793026	66.9972842	-147.20075	-140.7355073	-47.16665301	-106.1677774	98.62638031	-92.49412585	258.3258178	-2.815582244	268.4700763
x11	-653.3889132	-460.3956495	-230.1043275	-620.8241841	-572.1780641	-339.1324979	-800.2338283	-381.2645088	1277.091859	654.5978413	-910.2180733	608.7639715	-1206.059067	181.9666491	-538.7874527	113.6050668	-404.253152	121.8592298	1875.570453	-2.815582244	2162.559322	112.0812434
y11	-360.3325664	-679.2893307	91.21610268	-459.973782	306.201079	-237.6307042	58.62368793	-43.53876666	321.6438023	704.3085682	-51.37048429	65.26253637	-42.97268049	-195.3984311	-257.7412983	-121.9564677	-186.8278761	96.46864367	9.527334914	268.4700763	112.0812434	604.4040753
