# Supplementary material for: Developmental bias predicts 60 million years of wing shape evolution
Source: Proc Natl Acad Sci U S A. 2023 May 1;120(19):e2211210120. doi: 10.1073/pnas.2211210120 (PMC10175750; doi:10.1073/pnas.2211210120)
Supplement: Supplementary file 6 — Dataset S05 (CSV) [file pnas.2211210120.sd05.csv]

Dataset S4. Reduced-rank REML estimate of the developmental variance-covariance matrix in Sepsis punctum.
	x1	y1	x2	y2	x3	y3	x4	y4	x5	y5	x6	y6	x7	y7	x8	y8	x9	y9	x10	y10	x11	y11
x1	609.755121	125.7358634	-88.60311816	82.52687759	144.9033346	14.10534917	138.9222301	17.63492755	-5.71996978	2.715005379	43.40992081	-103.2392667	141.9566008	-114.1587328	-255.603571	-48.4492072	-212.24235	-72.77586071	-269.5800281	1.708654067	-246.92297	94.14602475
y1	125.7358634	191.0021259	-92.54987233	35.03982689	-80.97679399	20.31330328	-70.62784049	-44.81987399	64.05156695	-81.14680573	-44.97056282	-16.04009175	-89.5747464	32.72554605	-88.45863039	44.92789689	-34.02526004	-0.928605242	85.64259176	-26.09063105	225.6785341	-154.9383804
x2	-88.60311816	-92.54987233	605.7000281	-21.31753394	-62.67610241	13.42314713	-242.9988679	-16.1977815	-12.60932456	187.2680811	31.54150034	-118.6040083	35.17404145	-145.7600333	33.46741219	-41.2810347	-22.67292208	-8.629474385	-125.5260209	71.4508352	-150.8198979	172.2072325
y2	82.52687759	35.03982689	-21.31753394	134.8571925	88.68049162	4.310723876	-14.80816505	-65.89595308	-85.38359405	-11.30902707	15.96274446	-48.14436794	11.78755947	-42.82371656	76.95516445	-19.12395195	102.9828244	-38.38700079	-80.35946547	7.775645534	-177.4089637	43.73417292
x3	144.9033346	-80.97679399	-62.67610241	88.68049162	350.6777612	12.66985889	211.8963216	-65.96409503	-138.7658732	151.522267	190.8717992	-137.1971881	241.2532507	-131.8385355	51.17441715	-75.26921559	51.39978637	-78.79587879	-468.5769975	86.64846415	-571.8769246	230.471754
y3	14.10534917	20.31330328	13.42314713	4.310723876	12.66985889	164.6146095	4.105099728	32.29049045	1.747269096	-103.7745432	98.79436711	57.95469452	101.1033248	65.58709027	-67.94132797	-22.8752413	-75.94810814	-18.44469104	-16.23850485	-61.73590415	-85.52927277	-71.55836896
x4	138.9222301	-70.62784049	-242.9988679	-14.80816505	211.8963216	4.105099728	389.1483934	87.01195168	-107.2010225	-5.111632484	203.911796	-27.41346452	222.0263535	-2.941542322	-12.23796078	-44.94657925	-41.8906748	-52.38345593	-352.3531852	11.20602338	-409.4024061	115.9395109
y4	17.63492755	-44.81987399	-16.1977815	-65.89595308	-65.96409503	32.29049045	87.01195168	232.6362574	-4.107421814	-156.9063374	16.45611516	99.69019456	57.79473854	87.70407314	-14.76765155	-7.549547401	-32.05561118	12.09986018	-46.15578369	-59.26406328	0.527250618	-59.55485363
x5	-5.71996978	64.05156695	-12.60932456	-85.38359405	-138.7658732	1.747269096	-107.2010225	-4.107421814	935.9060547	-296.0976596	112.2573016	95.48188021	68.33152665	114.5977157	-222.4579438	49.49784168	-291.6166565	68.24406528	-310.790983	4.987819332	-27.40502845	-12.98822699
y5	2.715005379	-81.14680573	187.2680811	-11.30902707	151.522267	-103.7745432	-5.111632484	-156.9063374	-296.0976596	523.663432	-71.41041926	-215.8772147	-63.73882569	-253.3469443	79.17733333	-38.26449498	65.49622079	-45.13856657	-25.333262	140.931331	-24.53904871	241.209647
x6	43.40992081	-44.97056282	31.54150034	15.96274446	190.8717992	98.79436711	203.911796	16.45611516	112.2573016	-71.41041926	436.0932484	-16.86354225	387.2677772	25.30141789	-242.2723923	-59.29068914	-326.2404208	-40.14355793	-409.8995666	-6.706720592	-427.2311398	82.89105541
y6	-103.2392667	-16.04009175	-118.6040083	-48.14436794	-137.1971881	57.95469452	-27.41346452	99.69019456	95.48188021	-215.8772147	-16.86354225	238.1470383	-7.818802012	189.0326384	-107.9282258	2.282000993	-129.794747	33.88014647	244.7460543	-139.9530518	308.5923955	-200.9586567
x7	141.9566008	-89.5747464	35.17404145	11.78755947	241.2532507	101.1033248	222.0263535	57.79473854	68.33152665	-63.73882569	387.2677772	-7.818802012	465.6990201	-1.411567109	-238.4500036	-84.28128718	-297.8093683	-48.95118731	-468.60027	-4.670340477	-509.9012688	129.7008655
y7	-114.1587328	32.72554605	-145.7600333	-42.82371656	-131.8385355	65.58709027	-2.941542322	87.70407314	114.5977157	-253.3469443	25.30141789	189.0326384	-1.411567109	212.519384	-83.2570295	26.14376784	-92.7948977	37.31437226	188.3729626	-117.0394519	243.8697684	-217.8723882
x8	-255.603571	-88.45863039	33.46741219	76.95516445	51.17441715	-67.94132797	-12.23796078	-14.76765155	-222.4579438	79.17733333	-242.2723923	-107.9282258	-238.4500036	-83.2570295	792.6575768	9.144294465	759.4768204	-37.28470046	-275.5122431	101.8072418	-390.213868	132.5834958
y8	-48.4492072	44.92789689	-41.2810347	-19.12395195	-75.26921559	-22.8752413	-44.94657925	-7.549547401	49.49784168	-38.26449498	-59.29068914	2.282000993	-84.28128718	26.14376784	9.144294465	61.15167671	22.22905169	32.62268332	111.7678993	5.562427038	160.9216424	-65.53747728
x9	-212.24235	-34.02526004	-22.67292208	102.9828244	51.39978637	-75.94810814	-41.8906748	-32.05561118	-291.6166565	65.49622079	-326.2404208	-129.794747	-297.8093683	-92.7948977	759.4768204	22.22905169	923.0785415	-47.89970926	-185.6176613	110.2797483	-356.0019859	111.6796423
y9	-72.77586071	-0.928605242	-8.629474385	-38.38700079	-78.79587879	-18.44469104	-52.38345593	12.09986018	68.24406528	-45.13856657	-40.14355793	33.88014647	-48.95118731	37.31437226	-37.28470046	32.62268332	-47.89970926	45.93741234	146.6930603	-4.897251695	172.0972316	-54.13147815
x10	-269.5800281	85.64259176	-125.5260209	-80.35946547	-468.5769975	-16.23850485	-352.3531852	-46.15578369	-310.790983	-25.333262	-409.8995666	244.7460543	-468.60027	188.3729626	-275.5122431	111.7678993	-185.6176613	146.6930603	1705.904821	-203.0345914	1160.573911	-406.1457368
y10	1.708654067	-26.09063105	71.4508352	7.775645534	86.64846415	-61.73590415	11.20602338	-59.26406328	4.987819332	140.931331	-6.706720592	-139.9530518	-4.670340477	-117.0394519	101.8072418	5.562427038	110.2797483	-4.897251695	-203.0345914	135.660257	-173.5846689	145.3942657
x11	-246.92297	225.6785341	-150.8198979	-177.4089637	-571.8769246	-85.52927277	-409.4024061	0.527250618	-27.40502845	-24.53904871	-427.2311398	308.5923955	-509.9012688	243.8697684	-390.213868	160.9216424	-356.0019859	172.0972316	1160.573911	-173.5846689	1929.094237	-650.6924665
y11	94.14602475	-154.9383804	172.2072325	43.73417292	230.471754	-71.55836896	115.9395109	-59.55485363	-12.98822699	241.209647	82.89105541	-200.9586567	129.7008655	-217.8723882	132.5834958	-65.53747728	111.6796423	-54.13147815	-406.1457368	145.3942657	-650.6924665	394.2409067
