# Supplementary material for: Developmental bias predicts 60 million years of wing shape evolution
Source: Proc Natl Acad Sci U S A. 2023 May 1;120(19):e2211210120. doi: 10.1073/pnas.2211210120 (PMC10175750; doi:10.1073/pnas.2211210120)
Supplement: Supplementary file 7 — Dataset S06 (CSV) [file pnas.2211210120.sd06.csv]

Dataset S6. Reduced-rank REML estimate of the genetic variance-covariance matrix in Sepsis punctum.
	x1	y1	x2	y2	x3	y3	x4	y4	x5	y5	x6	y6	x7	y7	x8	y8	x9	y9	x10	y10	x11	y11
x1	1282.386164	549.2349749	183.574256	142.9095021	-121.9106023	81.15996445	119.1125185	-40.44644499	506.3796657	-78.2411825	430.2335604	-170.9908855	613.1155766	-149.9459505	-1350.673804	-13.52014412	-1438.865927	-47.50767926	-216.0672548	-100.3673358	86.8642903	-161.7551653
y1	549.2349749	1177.25635	-427.5614249	688.318531	-611.9160286	100.8317457	-230.9764767	-403.188591	600.3245133	-875.1327126	46.85656495	-115.57941	226.2106435	209.8166443	-673.4888096	257.2305868	-740.0584297	84.25839862	721.394613	-291.9049123	540.7214532	-817.9100867
x2	183.574256	-427.5614249	873.8705313	-332.4333481	179.6530679	-19.33695917	0.167134039	110.6887585	-299.4059244	710.2217527	389.9351933	-150.7442641	429.0529485	-383.7329248	-864.2962433	-119.1703622	-895.132499	123.590055	11.58652613	162.0426541	-19.60225928	328.0237102
y2	142.9095021	688.318531	-332.4333481	982.0618084	-7.624259681	107.7399622	-40.53660606	-426.3395392	-425.3552888	-709.1814558	188.9218104	-294.7228878	229.6119786	29.20734566	436.9001863	200.7800587	421.7068753	8.781057525	-162.3794519	-140.8279825	-457.0791829	-449.6678206
x3	-121.9106023	-611.9160286	179.6530679	-7.624259681	683.8878368	22.17368798	374.0597207	158.3296963	-959.1248796	419.2407279	240.5928923	-142.7738778	126.8645153	-225.4384325	716.432166	-157.4380438	755.6962355	-141.7064184	-1010.138313	156.5657178	-984.58142	517.2310798
y3	81.15996445	100.8317457	-19.33695917	107.7399622	22.17368798	216.2948193	115.5779519	95.65721299	-324.0647778	-243.3811126	103.1101864	3.106086957	131.9655565	100.5270311	221.6925709	11.96311154	204.9479927	-84.3402883	-209.6147444	-102.8732801	-327.0591412	-183.3688688
x4	119.1125185	-230.9764767	0.167134039	-40.53660606	374.0597207	115.5779519	473.7466927	223.0059417	-461.2019884	45.60005596	296.6037858	-57.20894474	311.0332811	-58.36915993	308.687162	-116.4864217	294.3423553	-149.3638966	-854.6171882	24.81687273	-854.4261169	239.9655265
y4	-40.44644499	-403.188591	110.6887585	-426.3395392	158.3296963	95.65721299	223.0059417	432.1340407	-219.837482	185.8206862	-80.66474495	131.5197806	-148.0144743	39.43686493	434.5624754	-136.4125647	452.7696836	-154.0450894	-496.2627711	54.56217604	-387.9671011	233.3774588
x5	506.3796657	600.3245133	-299.4059244	-425.3552888	-959.1248796	-324.0647778	-461.2019884	-219.837482	3283.991316	-423.0594335	-29.52393669	521.2045094	396.5248639	290.1320874	-2657.385592	127.883316	-2821.452249	317.5435588	1087.76216	-147.2225426	1940.972448	-301.543205
y5	-78.2411825	-875.1327126	710.2217527	-709.1814558	419.2407279	-243.3811126	45.60005596	185.8206862	-423.0594335	1286.483116	80.10728688	-90.27923451	-49.48842341	-458.0906399	-532.9496162	-237.5750581	-480.4503282	75.52951592	96.52364238	306.8711121	214.4344048	760.3992386
x6	430.2335604	46.85656495	389.9351933	188.9218104	240.5928923	103.1101864	296.6037858	-80.66474495	-29.52393669	80.10728688	865.2980702	-165.4101813	1137.945577	-212.7932444	-1309.415173	-26.17284105	-1428.117976	110.419288	-278.9367603	-67.85683824	-324.3993609	24.74547426
y6	-170.9908855	-115.57941	-150.7442641	-294.7228878	-142.7738778	3.106086957	-57.20894474	131.5197806	521.2045094	-90.27923451	-165.4101813	269.9263649	-128.7378684	205.9719007	-87.81285084	-10.68007147	-98.5877619	-10.75019045	151.1308803	-53.94525989	329.5137808	-35.32454402
x7	613.1155766	226.2106435	429.0529485	229.6119786	126.8645153	131.9655565	311.0332811	-148.0144743	396.5248639	-49.48842341	1137.945577	-128.7378684	1575.175863	-184.6904795	-2104.980951	8.728386665	-2290.117951	195.0510599	-100.9236854	-158.404351	-108.2342521	-117.2923684
y7	-149.9459505	209.8166443	-383.7329248	29.20734566	-225.4384325	100.5270311	-58.36915993	39.43686493	290.1320874	-458.0906399	-212.7932444	205.9719007	-184.6904795	314.413031	293.5607827	71.86322293	288.3087007	-54.33543855	171.1924136	-152.9102572	174.053498	-306.0336705
x8	-1350.673804	-673.4888096	-864.2962433	436.9001863	716.432166	221.6925709	308.687162	434.5624754	-2657.385592	-532.9496162	-1309.415173	-87.81285084	-2104.980951	293.5607827	5736.148426	-65.15917315	6049.418019	-655.1592389	-2029.009276	253.3943813	-2471.56335	339.2981117
y8	-13.52014412	257.2305868	-119.1703622	200.7800587	-157.4380438	11.96311154	-116.4864217	-136.4125647	127.883316	-237.5750581	-26.17284105	-10.68007147	8.728386665	71.86322293	-65.15917315	113.4916367	-75.70581636	48.01844057	258.3470795	-69.55742073	176.393216	-217.602038
x9	-1438.865927	-740.0584297	-895.132499	421.7068753	755.6962355	204.9479927	294.3423553	452.7696836	-2821.452249	-480.4503282	-1428.117976	-98.5877619	-2290.117951	288.3087007	6049.418019	-75.70581636	6390.556867	-684.6761229	-2063.785607	286.0754413	-2527.07838	389.2509319
y9	-47.50767926	84.25839862	123.590055	8.781057525	-141.7064184	-84.3402883	-149.3638966	-154.0450894	317.5435588	75.52951592	110.419288	-10.75019045	195.0510599	-54.33543855	-655.1592389	48.01844057	-684.6761229	160.0571895	489.8742951	-5.860705515	435.9834356	-62.97862041
x10	-216.0672548	721.394613	11.58652613	-162.3794519	-1010.138313	-209.6147444	-854.6171882	-496.2627711	1087.76216	96.52364238	-278.9367603	151.1308803	-100.9236854	171.1924136	-2029.009276	258.3470795	-2063.785607	489.8742951	2917.940432	-235.3437361	2531.770053	-755.5921089
y10	-100.3673358	-291.9049123	162.0426541	-140.8279825	156.5657178	-102.8732801	24.81687273	54.56217604	-147.2225426	306.8711121	-67.85683824	-53.94525989	-158.404351	-152.9102572	253.3943813	-69.55742073	286.0754413	-5.860705515	-235.3437361	208.5364716	-173.4316641	300.8701397
x11	86.8642903	540.7214532	-19.60225928	-457.0791829	-984.58142	-327.0591412	-854.4261169	-387.9671011	1940.972448	214.4344048	-324.3993609	329.5137808	-108.2342521	174.053498	-2471.56335	176.393216	-2527.07838	435.9834356	2531.770053	-173.4316641	2723.374142	-500.0457849
y11	-161.7551653	-817.9100867	328.0237102	-449.6678206	517.2310798	-183.3688688	239.9655265	233.3774588	-301.543205	760.3992386	24.74547426	-35.32454402	-117.2923684	-306.0336705	339.2981117	-217.602038	389.2509319	-62.97862041	-755.5921089	300.8701397	-500.0457849	769.6255544
