# Supplementary material for: Developmental bias predicts 60 million years of wing shape evolution
Source: Proc Natl Acad Sci U S A. 2023 May 1;120(19):e2211210120. doi: 10.1073/pnas.2211210120 (PMC10175750; doi:10.1073/pnas.2211210120)
Supplement: Supplementary file 8 — Dataset S07 (CSV) [file pnas.2211210120.sd07.csv]

Dataset S7. Reduced-rank REML estimate of the phenotypic variance-covariance matrix in Sepsis fulgens.
	x1	y1	x2	y2	x3	y3	x4	y4	x5	y5	x6	y6	x7	y7	x8	y8	x9	y9	x10	y10	x11	y11
x1	4390.833258	387.6274443	222.3096293	59.32739345	715.9179158	-178.0359203	1810.412689	724.1615286	-1004.240055	556.9468648	1097.664243	-1049.368619	1067.780193	-1096.812207	-2245.265818	-400.0865248	-2329.522637	-305.096032	-2076.436449	312.9157577	-1649.271066	988.4167421
y1	387.6274443	1097.566931	-893.1408268	562.6165755	-445.8927902	158.1573635	-136.832467	-293.8417568	634.030884	-1121.615036	-189.5601392	-3.036205	-138.1546559	376.2785335	100.6380924	159.1110791	40.32952452	-14.29539121	423.4027475	-221.9035337	217.3416319	-699.0362666
x2	222.3096293	-893.1408268	2983.98854	-652.6148637	113.5436176	-377.9666471	-232.7469769	1121.71656	-1305.180256	1381.877579	628.5378338	-630.1132781	568.7454603	-826.9943803	-530.9954225	-303.8225317	-526.7997206	-81.19076393	-1212.724916	374.2610711	-708.7113681	887.993339
y2	59.32739345	562.6165755	-652.6148637	1868.993789	340.4370238	319.5443887	-387.6573565	-1697.115254	-323.0418755	-705.5121981	325.9321111	-250.0670275	576.5953892	-50.98182828	-97.91138825	179.1350917	-48.98415912	18.47659184	184.5883164	15.72573398	23.30027689	-260.8143489
x3	715.9179158	-445.8927902	113.5436176	340.4370238	1419.040119	47.1663164	943.0608375	-212.6112824	-1894.984841	909.2615634	830.0026165	-691.5545628	1074.597487	-820.2405541	-196.4481594	-257.6060054	-93.27748136	-174.8388281	-1440.813524	401.2309025	-1470.553308	904.6466107
y3	-178.0359203	158.1573635	-377.9666471	319.5443887	47.1663164	814.1858254	-181.6396119	-486.1035608	-114.0735903	-734.7423382	-1.608258074	329.1311225	194.1850027	354.8947575	399.1431027	9.14904751	328.3342454	34.95898451	69.08265076	-325.740841	-184.524635	-473.4372086
x4	1810.412689	-136.832467	-232.7469769	-387.6573565	943.0608375	-181.6396119	1989.582086	722.2506295	-1151.169613	615.2064652	1067.294043	-650.0665302	1249.89512	-766.6073595	-1061.83404	-305.7339709	-1054.841718	-222.0846871	-1808.209207	318.7953217	-1751.632407	994.3786771
y4	724.1615286	-293.8417568	1121.71656	-1697.115254	-212.6112824	-486.1035608	722.2506295	2646.28906	-880.6314021	537.4064025	-83.05068042	-41.83979653	-296.8097135	-1.68927943	445.705307	-362.82466	346.0949878	-267.396602	-986.3428372	-75.44813419	-900.3467906	42.55820514
x5	-1004.240055	634.030884	-1305.180256	-323.0418755	-1894.984841	-114.0735903	-1151.169613	-880.6314021	5816.870955	-1709.655591	-422.3267605	1380.060932	-649.7635892	1306.925372	-1964.111091	611.17672	-2059.013981	430.6081409	1986.017646	-572.4986088	2647.8098	-762.881338
y5	556.9468648	-1121.615036	1381.877579	-705.5121981	909.2615634	-734.7423382	615.2064652	537.4064025	-1709.655591	2336.446476	218.4124662	-848.5681635	115.4496306	-1193.047594	-264.1195771	-320.4217424	-150.9676936	-150.6238155	-1025.361425	693.0736515	-647.4797762	1507.608954
x6	1097.664243	-189.5601392	628.5378338	325.9321111	830.0026165	-1.608258074	1067.294043	-83.05068042	-422.3267605	218.4124662	2014.867089	-505.4458748	2127.33348	-648.2660315	-2563.826956	-124.6677223	-2498.84292	8.165899334	-1341.627348	247.6057485	-939.390164	752.6032347
y6	-1049.368619	-3.036205	-630.1132781	-250.0670275	-691.5545628	329.1311225	-650.0665302	-41.83979653	1380.060932	-848.5681635	-505.4458748	982.9450974	-585.7592036	935.7039144	255.9937576	124.4786272	203.7728579	145.7126684	1173.654878	-526.9116752	1098.854966	-847.515846
x7	1067.780193	-138.1546559	568.7454603	576.5953892	1074.597487	194.1850027	1249.89512	-296.8097135	-649.7635892	115.4496306	2127.33348	-585.7592036	2812.827013	-675.3972897	-2667.474065	-162.2577218	-2575.265471	-38.82969451	-1736.733863	203.718923	-1271.655604	807.355309
y7	-1096.812207	376.2785335	-826.9943803	-50.98182828	-820.2405541	354.8947575	-766.6073595	-1.68927943	1306.925372	-1193.047594	-648.2660315	935.7039144	-675.3972897	1112.599902	628.3182992	200.9606425	540.3107343	73.49110116	1253.154589	-596.1280911	1105.71087	-1212.053141
x8	-2245.265818	100.6380924	-530.9954225	-97.91138825	-196.4481594	399.1431027	-1061.83404	445.705307	-1964.111091	-264.1195771	-2563.826956	255.9937576	-2667.474065	628.3182992	5989.78334	-30.67782664	5843.16847	-316.7838961	287.5984461	-199.7349925	-890.9761377	-920.8038428
y8	-400.0865248	159.1110791	-303.8225317	179.1350917	-257.6060054	9.14904751	-305.7339709	-362.82466	611.17672	-320.4217424	-124.6677223	124.4786272	-162.2577218	200.9606425	-30.67782664	244.0501518	-44.47274759	106.9629141	502.2859508	-45.26277579	515.9205588	-295.3370395
x9	-2329.522637	40.32952452	-526.7997206	-48.98415912	-93.27748136	328.3342454	-1054.841718	346.0949878	-2059.013981	-150.9676936	-2498.84292	203.7728579	-2575.265471	540.3107343	5843.16847	-44.47274759	5756.937738	-275.264529	351.391077	-102.4885095	-814.0100676	-836.8925813
y9	-305.096032	-14.29539121	-81.19076393	18.47659184	-174.8388281	34.95898451	-222.0846871	-267.396602	430.6081409	-150.6238155	8.165899334	145.7126684	-38.82969451	73.49110116	-316.7838961	106.9629141	-275.264529	187.852435	459.2331798	-6.812426793	515.9247498	-128.2918671
x10	-2076.436449	423.4027475	-1212.724916	184.5883164	-1440.813524	69.08265076	-1808.209207	-986.3428372	1986.017646	-1025.361425	-1341.627348	1173.654878	-1736.733863	1253.154589	287.5984461	502.2859508	351.391077	459.2331798	3812.834157	-609.2411131	3179.723299	-1444.431847
y10	312.9157577	-221.9035337	374.2610711	15.72573398	401.2309025	-325.740841	318.7953217	-75.44813419	-572.4986088	693.0736515	247.6057485	-526.9116752	203.718923	-596.1280911	-199.7349925	-45.26277579	-102.4885095	-6.812426793	-609.2411131	515.2107114	-374.2517584	574.190589
x11	-1649.271066	217.3416319	-708.7113681	23.30027689	-1470.553308	-184.524635	-1751.632407	-900.3467906	2647.8098	-647.4797762	-939.390164	1098.854966	-1271.655604	1105.71087	-890.9761377	515.9205588	-814.0100676	515.9247498	3179.723299	-374.2517584	3668.196378	-1370.260548
y11	988.4167421	-699.0362666	887.993339	-260.8143489	904.6466107	-473.4372086	994.3786771	42.55820514	-762.881338	1507.608954	752.6032347	-847.515846	807.355309	-1212.053141	-920.8038428	-295.3370395	-836.8925813	-128.2918671	-1444.431847	574.190589	-1370.260548	1792.036694
