# Supplementary material for: Developmental bias predicts 60 million years of wing shape evolution
Source: Proc Natl Acad Sci U S A. 2023 May 1;120(19):e2211210120. doi: 10.1073/pnas.2211210120 (PMC10175750; doi:10.1073/pnas.2211210120)
Supplement: Supplementary file 9 — Dataset S08 (CSV) [file pnas.2211210120.sd08.csv]

Dataset S8. Reduced-rank REML estimate of the phenotypic variance-covariance matrix in Sepsis punctum.
	x1	y1	x2	y2	x3	y3	x4	y4	x5	y5	x6	y6	x7	y7	x8	y8	x9	y9	x10	y10	x11	y11
x1	5648.134048	-50.12488616	228.5505818	-503.4618783	1170.87976	578.5126654	2335.702282	1291.073424	-647.8159605	-44.24858584	2039.300814	-217.1499856	2469.922806	-961.4225504	-4538.733398	-923.9079212	-4399.098213	-199.1717285	-2172.109283	141.2002486	-2134.729529	888.671079
y1	-50.12488616	2424.928359	-739.4564929	989.9635141	-1340.193768	18.44242439	-1675.24886	-133.6237627	119.1812468	-1553.339143	-1321.223914	-368.1449815	-1956.681329	990.1364795	1979.580052	291.6547851	1741.977014	-32.49954392	1846.168779	-638.5922431	1395.940118	-1988.902789
x2	228.5505818	-739.4564929	2949.441834	-610.5963738	-362.2053503	-55.83253324	-930.9509071	166.208846	992.1137039	1060.853736	493.245197	-378.5485954	576.7613197	-685.0159965	-1566.499599	-31.80808949	-1444.985947	-1.969846482	-660.0424474	321.6012748	-275.2681121	954.5597022
y2	-503.4618783	989.9635141	-610.5963738	2570.614564	600.0628666	-17.86092959	-457.7416716	-942.4293383	-1789.416373	-1077.397317	62.73281461	-528.9815776	455.8130652	158.801585	2208.234066	104.0186092	1969.701287	-243.3552462	-891.3608769	-149.1489056	-1043.762369	-864.2310622
x3	1170.87976	-1340.193768	-362.2053503	600.0628666	2687.63285	227.8261713	2699.59063	-21.40763996	-2844.688527	779.056108	2389.854511	-437.2863734	3210.301186	-1191.923593	-1284.245241	-531.2684767	-1275.2554	-251.5662725	-3279.607049	711.835401	-3112.872944	1454.864037
y3	578.5126654	18.44242439	-55.83253324	-17.86092959	227.8261713	938.9198709	456.1331429	84.27143523	-624.9155016	-800.6661981	667.921285	285.441759	898.4650723	258.974629	-566.8811543	-127.2614062	-611.948236	-65.78483448	-533.8172845	-324.5035383	-435.5291654	-249.9734802
x4	2335.702282	-1675.24886	-930.9509071	-457.7416716	2699.59063	456.1331429	4166.197397	756.6891593	-2770.035622	762.4144641	2796.967899	-7.503207848	3710.288363	-1307.389003	-2584.316893	-821.4216633	-2455.08356	-174.3516327	-3574.184527	725.4188495	-3393.913645	1742.985975
y4	1291.073424	-133.6237627	166.208846	-942.4293383	-21.40763996	84.27143523	756.6891593	1315.032575	-481.9937223	-49.83520095	337.6732832	233.958226	198.6177895	0.567095479	-933.8047354	-306.174147	-929.2620434	-39.00026601	-66.58069186	-103.7805735	-317.3968631	-58.98127185
x5	-647.8159605	119.1812468	992.1137039	-1789.416373	-2844.688527	-624.9155016	-2770.035622	-481.9937223	7349.693198	110.0495088	-2106.318612	829.9911446	-2763.204493	710.2156127	-1579.814753	545.8261725	-1248.271774	418.6372686	2664.929997	-318.8209688	2953.401087	481.2632271
y5	-44.24858584	-1553.339143	1060.853736	-1077.397317	779.056108	-800.6661981	762.4144641	-49.83520095	110.0495088	2627.63625	365.2163306	-480.1363907	369.7247466	-1256.786072	-1188.702705	-153.2660293	-982.7873277	25.2556952	-828.2113599	863.5700247	-403.3914074	1854.9806
x6	2039.300814	-1321.223914	493.245197	62.73281461	2389.854511	667.921285	2796.967899	337.6732832	-2106.318612	365.2163306	3527.068586	-317.2718787	4219.472133	-1108.555921	-3709.739111	-513.801842	-3702.097575	-122.1597579	-3023.070457	529.893343	-2923.627568	1419.442056
y6	-217.1499856	-368.1449815	-378.5485954	-528.9815776	-437.2863734	285.441759	-7.503207848	233.958226	829.9911446	-480.1363907	-317.2718787	839.584655	-95.04137556	511.3502027	-485.2662016	-5.018362451	-416.6891642	102.776021	741.6771863	-389.5401212	783.1323107	-201.2952365
x7	2469.922806	-1956.681329	576.7613197	455.8130652	3210.301186	898.4650723	3710.288363	198.6177895	-2763.204493	369.7247466	4219.472133	-95.04137556	6120.37128	-1553.994196	-4803.043967	-817.8897382	-4631.74934	-199.6232725	-4242.45498	694.122667	-3867.887947	2006.556497
y7	-961.4225504	990.1364795	-685.0159965	158.801585	-1191.923593	258.974629	-1307.389003	0.567095479	710.2156127	-1256.786072	-1108.555921	511.3502027	-1553.994196	1202.732575	1341.615079	327.6213734	1184.034987	52.60991516	1909.874716	-783.0326162	1663.050454	-1463.01538
x8	-4538.733398	1979.580052	-1566.499599	2208.234066	-1284.245241	-566.8811543	-2584.316893	-933.8047354	-1579.814753	-1188.702705	-3709.739111	-485.2662016	-4803.043967	1341.615079	9760.54488	667.3925165	9288.35824	-338.72336	669.9821843	-433.7671678	347.6960262	-2249.617476
y8	-923.9079212	291.6547851	-31.80808949	104.0186092	-531.2684767	-127.2614062	-821.4216633	-306.174147	545.8261725	-153.2660293	-513.801842	-5.018362451	-817.8897382	327.6213734	667.3925165	353.0870136	636.8667711	67.13364635	943.4738677	-95.16197523	846.1874581	-456.5817286
x9	-4399.098213	1741.977014	-1444.985947	1969.701287	-1275.2554	-611.948236	-2455.08356	-929.2620434	-1248.271774	-982.7873277	-3702.097575	-416.6891642	-4631.74934	1184.034987	9288.35824	636.8667711	8911.381128	-308.0046521	562.5371159	-295.3908774	394.0833187	-1988.402191
y9	-199.1717285	-32.49954392	-1.969846482	-243.3552462	-251.5662725	-65.78483448	-174.3516327	-39.00026601	418.6372686	25.2556952	-122.1597579	102.776021	-199.6232725	52.60991516	-338.72336	67.13364635	-308.0046521	190.8811784	635.4976392	0.612950066	541.7333383	-8.565578017
x10	-2172.109283	1846.168779	-660.0424474	-891.3608769	-3279.607049	-533.8172845	-3574.184527	-66.58069186	2664.929997	-828.2113599	-3023.070457	741.6771863	-4242.45498	1909.874716	669.9821843	943.4738677	562.5371159	635.4976392	7055.955736	-1202.211292	5996.947486	-2554.436466
y10	141.2002486	-638.5922431	321.6012748	-149.1489056	711.835401	-324.5035383	725.4188495	-103.7805735	-318.8209688	863.5700247	529.893343	-389.5401212	694.122667	-783.0326162	-433.7671678	-95.16197523	-295.3908774	0.612950066	-1202.211292	717.0579297	-873.7136547	902.4961395
x11	-2134.729529	1395.940118	-275.2681121	-1043.762369	-3112.872944	-435.5291654	-3393.913645	-317.3968631	2953.401087	-403.3914074	-2923.627568	783.1323107	-3867.887947	1663.050454	347.6960262	846.1874581	394.0833187	541.7333383	5996.947486	-873.7136547	6017.684497	-2156.384705
y11	888.671079	-1988.902789	954.5597022	-864.2310622	1454.864037	-249.9734802	1742.985975	-58.98127185	481.2632271	1854.9806	1419.442056	-201.2952365	2006.556497	-1463.01538	-2249.617476	-456.5817286	-1988.402191	-8.565578017	-2554.436466	902.4961395	-2156.384705	2534.088655
