# Supplementary material for: Developmental bias predicts 60 million years of wing shape evolution
Source: Proc Natl Acad Sci U S A. 2023 May 1;120(19):e2211210120. doi: 10.1073/pnas.2211210120 (PMC10175750; doi:10.1073/pnas.2211210120)
Supplement: Supplementary file 10 — Dataset S09 (CSV) [file pnas.2211210120.sd09.csv]

Dataset S9. Reduced-rank REML estimate of the evolutionaty variance-covariance matrix in Sepsidae.
	x1	y1	x2	y2	x3	y3	x4	y4	x5	y5	x6	y6	x7	y7	x8	y8	x9	y9	x10	y10	x11	y11
x1	8362.886933	3969.931648	-12129.58465	705.5330977	1463.970914	-737.6016546	3435.386478	-336.3719541	1723.498211	-2438.724344	-2508.340105	-237.172293	-2168.339478	2065.933669	-2655.963403	680.9368793	-2366.122209	87.64739071	3532.244851	-1475.950836	3328.84149	-2275.742251
y1	3969.931648	3238.836148	-6303.07638	788.5631504	-153.5530843	-388.5874179	459.7535493	-347.9950437	584.9209538	-1743.892736	-2650.568441	-316.2248153	-2315.875353	1340.633762	-49.44715797	662.9466447	-62.97329951	272.6690333	3456.320713	-1140.111144	3070.37099	-2371.447386
x2	-12129.58465	-6303.07638	29230.23102	-663.2165861	-4162.454606	3055.794451	-8882.733792	1926.212038	-6145.697923	5142.019663	4931.073236	-417.7011426	3260.403864	-4609.18968	5745.831586	-2323.745489	5424.772982	-1357.509989	-8645.001505	1698.593983	-8650.879175	3789.797069
y2	705.5330977	788.5631504	-663.2165861	1163.162378	175.8690364	307.7909634	-641.182699	-550.6123308	-517.5036916	-749.8106204	-474.4618828	-71.39180267	-425.9826604	83.72814944	965.9561536	57.45576438	955.7559384	89.03440654	141.8692268	-296.6634931	-224.0440916	-824.9088565
x3	1463.970914	-153.5530843	-4162.454606	175.8690364	1768.867944	-256.3886726	2329.672861	-631.7619921	1094.606422	-456.8509558	924.7260572	244.1473654	1255.147308	338.4675693	-2107.731441	58.82073718	-1894.800162	53.85439048	-396.0139121	119.487296	-270.2231329	520.7564184
y3	-737.6016546	-388.5874179	3055.794451	307.7909634	-256.3886726	901.1647663	-979.3368196	114.0460349	-1324.5244	200.7639038	574.8929872	97.21274034	281.8771431	-456.7781399	1172.185848	-410.6410877	1226.20507	-349.5543516	-1370.098733	-63.7989219	-1645.301164	63.22659365
x4	3435.386478	459.7535493	-8882.733792	-641.182699	2329.672861	-979.3368196	4611.581404	-349.456444	2473.865815	-889.3666727	592.3724605	358.1307259	1021.661821	1193.190895	-4030.781748	404.2999597	-3726.36696	125.9989939	882.1472564	-21.24091396	1305.401294	375.0526811
y4	-336.3719541	-347.9950437	1926.212038	-550.6123308	-631.7619921	114.0460349	-349.456444	749.6697905	-550.8526176	461.1427781	3.534019607	14.6364047	-395.3773356	-171.5429679	635.866312	-201.7319618	603.1260713	-223.4384913	-486.86802	22.49423042	-420.2673122	140.2335484
x5	1723.498211	584.9209538	-6145.697923	-517.5036916	1094.606422	-1324.5244	2473.865815	-550.8526176	3057.01524	-626.0349472	-65.32895641	-69.51284166	663.0333887	892.9325773	-3524.116097	685.5843848	-3469.209757	497.5429483	1800.074588	108.5901525	2401.109908	299.9428303
y5	-2438.724344	-1743.892736	5142.019663	-749.8106204	-456.8509558	200.7639038	-889.3666727	461.1427781	-626.0349472	1595.417982	1375.967666	-86.74916474	1190.448738	-941.17875	-128.9652512	-473.639503	-132.2329877	-290.3679423	-1655.412385	544.0301683	-1382.542707	1461.120494
x6	-2508.340105	-2650.568441	4931.073236	-474.4618828	924.7260572	574.8929872	592.3724605	3.534019607	-65.32895641	1375.967666	3970.142673	46.74728174	3792.039438	-1046.68284	-2457.786831	-672.1603238	-2240.56182	-477.1809337	-3689.095047	872.1766572	-3247.812096	2446.806544
y6	-237.172293	-316.2248153	-417.7011426	-71.39180267	244.1473654	97.21274034	358.1307259	14.6364047	-69.51284166	-86.74916474	46.74728174	297.2326452	-4.123653364	1.023711409	414.1073249	-58.15048866	444.8705022	-25.25154962	-369.3670645	85.1135997	-411.9499342	82.37254038
x7	-2168.339478	-2315.875353	3260.403864	-425.9826604	1255.147308	281.8771431	1021.661821	-395.3773356	663.0333887	1190.448738	3792.039438	-4.123653364	4047.80832	-890.1879099	-3344.310241	-491.6460298	-3106.422723	-284.5897986	-2970.625344	861.1579413	-2444.21411	2455.66613
y7	2065.933669	1340.633762	-4609.18968	83.72814944	338.4675693	-456.7781399	1193.190895	-171.5429679	892.9325773	-941.17875	-1046.68284	1.023711409	-890.1879099	898.7009783	-695.1877197	446.5828557	-672.4299672	179.7577492	1731.321252	-420.9326416	1694.546959	-943.7070537
x8	-2655.963403	-49.44715797	5745.831586	965.9561536	-2107.731441	1172.185848	-4030.781748	635.866312	-3524.116097	-128.9652512	-2457.786831	414.1073249	-3344.310241	-695.1877197	7535.088161	-359.5719633	7158.537978	-75.17746738	-702.7567839	-203.7090999	-1637.47969	-1638.196738
y8	680.9368793	662.9466447	-2323.745489	57.45576438	58.82073718	-410.6410877	404.2999597	-201.7319618	685.5843848	-473.639503	-672.1603238	-58.15048866	-491.6460298	446.5828557	-359.5719633	347.4053125	-405.7708362	240.9581617	1197.885311	-125.3535979	1226.143488	-479.325659
x9	-2366.122209	-62.97329951	5424.772982	955.7559384	-1894.800162	1226.20507	-3726.36696	603.1260713	-3469.209757	-132.2329877	-2240.56182	444.8705022	-3106.422723	-672.4299672	7158.537978	-405.7708362	6840.463486	-146.5128563	-859.3909874	-231.5354446	-1780.672675	-1538.910871
y9	87.64739071	272.6690333	-1357.509989	89.03440654	53.85439048	-349.5543516	125.9989939	-223.4384913	497.5429483	-290.3679423	-477.1809337	-25.25154962	-284.5897986	179.7577492	-75.17746738	240.9581617	-146.5128563	285.3133865	778.9340853	40.2514619	796.3049689	-224.2800472
x10	3532.244851	3456.320713	-8645.001505	141.8692268	-396.0139121	-1370.098733	882.1472564	-486.86802	1800.074588	-1655.412385	-3689.095047	-369.3670645	-2970.625344	1731.321252	-702.7567839	1197.885311	-859.3909874	778.9340853	5606.318488	-965.1345423	5446.963606	-2471.734866
y10	-1475.950836	-1140.111144	1698.593983	-296.6634931	119.487296	-63.7989219	-21.24091396	22.49423042	108.5901525	544.0301683	872.1766572	85.1135997	861.1579413	-420.9326416	-203.7090999	-125.3535979	-231.5354446	40.2514619	-965.1345423	488.3746738	-763.8385094	864.4920049
x11	3328.84149	3070.37099	-8650.879175	-224.0440916	-270.2231329	-1645.301164	1305.401294	-420.2673122	2401.109908	-1382.542707	-3247.812096	-411.9499342	-2444.21411	1694.546959	-1637.47969	1226.143488	-1780.672675	796.3049689	5446.963606	-763.8385094	5556.65333	-1961.43069
y11	-2275.742251	-2371.447386	3789.797069	-824.9088565	520.7564184	63.22659365	375.0526811	140.2335484	299.9428303	1461.120494	2446.806544	82.37254038	2455.66613	-943.7070537	-1638.196738	-479.325659	-1538.910871	-224.2800472	-2471.734866	864.4920049	-1961.43069	2214.912794
