# Supplementary material for: Developmental bias predicts 60 million years of wing shape evolution
Source: Proc Natl Acad Sci U S A. 2023 May 1;120(19):e2211210120. doi: 10.1073/pnas.2211210120 (PMC10175750; doi:10.1073/pnas.2211210120)
Supplement: Supplementary file 11 — Dataset S10 (CSV) [file pnas.2211210120.sd10.csv]

Dataset S10. Residual variance-covariance matrix (measurement error) generated by a Procrustes ANOVA for Sepsis punctum and Sepsis fulgens. Landmark coordinates were multiplied by 10,000 for consistency.
S. punctum
	x1	y1	x2	y2	x3	y3	x4	y4	x5	y5	x6	y6	x7	y7	x8	y8	x9	y9	x10	y10	x11	y11
x1	80.50	12.16	0.49	10.01	-1.31	5.84	-8.10	3.33	-1.67	-3.42	-18.51	-5.79	-16.97	-5.47	-10.81	-3.86	-10.91	-6.51	-7.54	0.14	-5.17	-6.42
y1	12.16	24.76	-0.95	0.80	-1.97	3.49	-4.75	-1.08	2.97	-5.02	-0.51	-4.49	-0.51	-4.81	-1.96	-3.19	-3.47	-5.76	-1.19	-1.54	0.16	-3.16
x2	0.49	-0.95	24.65	3.38	-9.22	0.07	-6.05	0.84	-7.36	7.01	4.76	-2.01	-3.51	-5.69	0.65	-0.98	-0.52	0.05	-1.08	0.37	-2.81	-2.09
y2	10.01	0.80	3.38	16.51	-0.83	-3.71	-4.55	-4.49	-3.90	-2.83	-0.96	0.25	1.93	-1.92	-0.73	-0.11	-2.59	-2.02	-1.18	-0.72	-0.58	-1.76
x3	-1.31	-1.97	-9.22	-0.83	13.00	-0.38	-1.88	-0.40	-4.19	3.27	-2.42	-0.59	5.37	0.65	-1.10	0.17	1.26	-0.79	0.32	0.39	0.17	0.49
y3	5.84	3.49	0.07	-3.71	-0.38	8.50	-0.73	-2.76	-1.43	-1.10	-2.07	0.29	0.05	-0.35	-1.30	-0.60	-0.52	-0.60	0.36	-1.13	0.13	-2.03
x4	-8.10	-4.75	-6.05	-4.55	-1.88	-0.73	15.06	0.34	-7.78	6.85	2.62	0.45	3.21	0.25	0.53	0.56	1.11	2.07	0.02	-0.88	1.25	0.39
y4	3.33	-1.08	0.84	-4.49	-0.40	-2.76	0.34	9.76	2.05	-3.79	-1.96	0.48	0.45	2.24	-0.67	-0.41	-0.24	-0.06	-1.15	0.13	-2.57	-0.01
x5	-1.67	2.97	-7.36	-3.90	-4.19	-1.43	-7.78	2.05	41.54	-21.96	-2.38	2.73	-1.03	9.74	-2.69	0.90	-4.43	0.10	-4.66	2.12	-5.35	6.69
y5	-3.42	-5.02	7.01	-2.83	3.27	-1.10	6.85	-3.79	-21.96	33.30	2.09	-4.83	-4.04	-5.48	1.59	-2.49	4.65	-0.30	1.50	-1.66	2.48	-5.80
x6	-18.51	-0.51	4.76	-0.96	-2.42	-2.07	2.62	-1.96	-2.38	2.09	22.90	1.30	-11.86	-1.55	2.28	-0.60	-0.53	2.82	3.14	-1.88	0.00	3.31
y6	-5.79	-4.49	-2.01	0.25	-0.59	0.29	0.45	0.48	2.73	-4.83	1.30	10.20	-0.70	-1.60	1.22	-0.74	0.05	-0.56	1.62	-0.44	1.72	1.45
x7	-16.97	-0.51	-3.51	1.93	5.37	0.05	3.21	0.45	-1.03	-4.04	-11.86	-0.70	35.86	3.22	-4.68	3.43	-1.40	-2.04	-3.09	0.64	-1.91	-2.43
y7	-5.47	-4.81	-5.69	-1.92	0.65	-0.35	0.25	2.24	9.74	-5.48	-1.55	-1.60	3.22	13.55	-1.38	-1.95	0.95	-0.49	-0.95	0.08	0.25	0.74
x8	-10.81	-1.96	0.65	-0.73	-1.10	-1.30	0.53	-0.67	-2.69	1.59	2.28	1.22	-4.68	-1.38	11.76	0.61	2.37	1.65	1.06	0.93	0.62	0.03
y8	-3.86	-3.19	-0.98	-0.11	0.17	-0.60	0.56	-0.41	0.90	-2.49	-0.60	-0.74	3.43	-1.95	0.61	10.82	-0.04	0.08	0.82	-0.97	-1.03	-0.45
x9	-10.91	-3.47	-0.52	-2.59	1.26	-0.52	1.11	-0.24	-4.43	4.65	-0.53	0.05	-1.40	0.95	2.37	-0.04	11.01	1.76	0.94	-0.32	1.11	-0.22
y9	-6.51	-5.76	0.05	-2.02	-0.79	-0.60	2.07	-0.06	0.10	-0.30	2.82	-0.56	-2.04	-0.49	1.65	0.08	1.76	10.74	1.00	-1.79	-0.10	0.75
x10	-7.54	-1.19	-1.08	-1.18	0.32	0.36	0.02	-1.15	-4.66	1.50	3.14	1.62	-3.09	-0.95	1.06	0.82	0.94	1.00	11.53	-1.26	-0.64	0.45
y10	0.14	-1.54	0.37	-0.72	0.39	-1.13	-0.88	0.13	2.12	-1.66	-1.88	-0.44	0.64	0.08	0.93	-0.97	-0.32	-1.79	-1.26	8.94	-0.25	-0.91
x11	-5.17	0.16	-2.81	-0.58	0.17	0.13	1.25	-2.57	-5.35	2.48	0.00	1.72	-1.91	0.25	0.62	-1.03	1.11	-0.10	-0.64	-0.25	12.72	-0.20
y11	-6.42	-3.16	-2.09	-1.76	0.49	-2.03	0.39	-0.01	6.69	-5.80	3.31	1.45	-2.43	0.74	0.03	-0.45	-0.22	0.75	0.45	-0.91	-0.20	11.19
S. fulgens
	x1	y1	x2	y2	x3	y3	x4	y4	x5	y5	x6	y6	x7	y7	x8	y8	x9	y9	x10	y10	x11	y11
x1	82.23	23.42	-8.20	3.54	-3.32	4.23	1.89	6.16	-3.03	0.65	-16.07	-8.79	-21.01	-9.46	-13.89	-7.19	-6.70	-0.13	-8.09	-4.88	-3.82	-7.57
y1	23.42	26.81	-5.66	2.32	-1.74	-0.26	-1.45	1.72	0.81	-2.34	-5.69	-5.01	-3.38	-8.17	-3.34	-4.89	-0.53	-1.95	-3.09	-3.78	0.64	-4.46
x2	-8.20	-5.66	19.07	0.46	-6.16	0.61	-5.55	0.03	-4.14	2.73	3.06	-0.20	0.10	-2.36	2.26	1.06	-1.05	-0.98	0.90	1.96	-0.29	2.35
y2	3.54	2.32	0.46	13.72	-0.82	-4.74	-1.78	-3.69	-0.62	-2.29	-1.35	-1.06	5.75	-0.22	-1.66	-0.38	-1.02	-1.02	-1.02	-2.03	-1.48	-0.61
x3	-3.32	-1.74	-6.16	-0.82	13.67	0.23	-2.25	0.27	-6.96	4.46	-0.16	0.62	6.96	-0.47	-1.12	-1.89	0.60	-0.88	-1.32	-0.12	0.05	0.33
y3	4.23	-0.26	0.61	-4.74	0.23	9.66	-0.92	-2.67	-1.36	-1.48	-1.61	-0.24	-0.20	2.07	-0.74	-0.33	0.62	0.71	0.39	-1.11	-1.26	-1.62
x4	1.89	-1.45	-5.55	-1.78	-2.25	-0.92	14.61	3.40	-8.26	3.87	1.20	-0.49	5.34	1.70	-2.39	-1.35	-1.57	0.00	-1.34	-1.38	-1.66	-1.62
y4	6.16	1.72	0.03	-3.69	0.27	-2.67	3.40	10.65	-4.84	-0.49	-1.91	0.29	1.96	1.12	-0.88	-2.29	-0.46	-1.45	-2.67	-1.65	-1.07	-1.54
x5	-3.03	0.81	-4.14	-0.62	-6.96	-1.36	-8.26	-4.84	36.41	-15.28	-0.73	4.20	-8.78	1.88	0.34	5.06	-1.35	2.71	-0.43	3.70	-3.08	3.75
y5	0.65	-2.34	2.73	-2.29	4.46	-1.48	3.87	-0.49	-15.28	24.77	0.81	-1.75	-3.38	-2.65	0.55	-3.33	1.29	-1.84	0.19	-2.99	4.11	-5.62
x6	-16.07	-5.69	3.06	-1.35	-0.16	-1.61	1.20	-1.91	-0.73	0.81	19.33	1.87	-10.89	1.39	0.80	2.38	0.78	-0.71	1.50	2.04	1.18	2.78
y6	-8.79	-5.01	-0.20	-1.06	0.62	-0.24	-0.49	0.29	4.20	-1.75	1.87	10.90	0.53	-3.80	1.38	-0.91	-0.77	-0.69	2.07	0.86	-0.42	1.42
x7	-21.01	-3.38	0.10	5.75	6.96	-0.20	5.34	1.96	-8.78	-3.38	-10.89	0.53	45.65	3.76	-3.93	-0.52	-4.41	-1.44	-3.23	-1.57	-5.79	-1.52
y7	-9.46	-8.17	-2.36	-0.22	-0.47	2.07	1.70	1.12	1.88	-2.65	1.39	-3.80	3.76	18.15	0.33	-0.21	3.96	-1.52	-1.55	-2.85	0.80	-1.94
x8	-13.89	-3.34	2.26	-1.66	-1.12	-0.74	-2.39	-0.88	0.34	0.55	0.80	1.38	-3.93	0.33	13.05	1.28	1.83	0.48	2.28	0.95	0.76	1.65
y8	-7.19	-4.89	1.06	-0.38	-1.89	-0.33	-1.35	-2.29	5.06	-3.33	2.38	-0.91	-0.52	-0.21	1.28	12.30	-0.14	-0.27	0.92	0.74	0.38	-0.43
x9	-6.70	-0.53	-1.05	-1.02	0.60	0.62	-1.57	-0.46	-1.35	1.29	0.78	-0.77	-4.41	3.96	1.83	-0.14	10.24	-0.11	0.21	-1.71	1.42	-1.14
y9	-0.13	-1.95	-0.98	-1.02	-0.88	0.71	0.00	-1.45	2.71	-1.84	-0.71	-0.69	-1.44	-1.52	0.48	-0.27	-0.11	8.31	1.57	-0.02	-0.51	-0.25
x10	-8.09	-3.09	0.90	-1.02	-1.32	0.39	-1.34	-2.67	-0.43	0.19	1.50	2.07	-3.23	-1.55	2.28	0.92	0.21	1.57	10.27	1.59	-0.74	1.60
y10	-4.88	-3.78	1.96	-2.03	-0.12	-1.11	-1.38	-1.65	3.70	-2.99	2.04	0.86	-1.57	-2.85	0.95	0.74	-1.71	-0.02	1.59	11.14	-0.59	1.71
x11	-3.82	0.64	-0.29	-1.48	0.05	-1.26	-1.66	-1.07	-3.08	4.11	1.18	-0.42	-5.79	0.80	0.76	0.38	1.42	-0.51	-0.74	-0.59	11.96	-0.62
y11	-7.57	-4.46	2.35	-0.61	0.33	-1.62	-1.62	-1.54	3.75	-5.62	2.78	1.42	-1.52	-1.94	1.65	-0.43	-1.14	-0.25	1.60	1.71	-0.62	13.35
