# Supplementary material for: Developmental bias predicts 60 million years of wing shape evolution
Source: Proc Natl Acad Sci U S A. 2023 May 1;120(19):e2211210120. doi: 10.1073/pnas.2211210120 (PMC10175750; doi:10.1073/pnas.2211210120)
Supplement: Supplementary file 12 — Dataset S11 (CSV) [file pnas.2211210120.sd11.csv]

Dataset S11. Landmark coordinates (before Procrustes Analysis) underlying the analysis of fluctuating asymmetry and species divergence in Sepsidae.
genus	taxon	source	individual	side	measurement	x1	y1	x2	y2	x3	y3	x4	y4	x5	y5	x6	y6	x7	y7	x8	y8	x9	y9	x10	y10	x11	y11	centroid size (in mm)
Archisepsis	Archisepsis_armata	Rohner & Berger 2023 PNAS, new data. doi:10.1073/pnas.2211210120				1235	1084	2091	1004	2241	778	2127	653	1531	529	963	911	979	1001	1328	894	1316	864	1474	751	1409	647	2.561457248
Archisepsis	Archisepsis_armata	Rohner & Berger 2023 PNAS, new data. doi:10.1073/pnas.2211210120				1202	1519	1980	1661	2167	1501	2106	1351	1561	1084	974	1284	968	1370	1310	1368	1312	1332	1495	1280	1458	1151	2.414589281
Archisepsis	Archisepsis_armata	Rohner & Berger 2023 PNAS, new data. doi:10.1073/pnas.2211210120				1218	1090	1978	1147	2161	984	2075	846	1541	643	972	896	972	976	1325	939	1318	899	1459	835	1428	721	2.345391631
Archisepsis	Archisepsis_armata	Rohner & Berger 2023 PNAS, new data. doi:10.1073/pnas.2211210120				1261	1379	2073	1493	2262	1328	2196	1185	1642	895	983	1113	973	1204	1335	1200	1333	1163	1500	1102	1480	976	2.587651706
Archisepsis	Archisepsis_armata	Rohner & Berger 2023 PNAS, new data. doi:10.1073/pnas.2211210120				1042	1151	1878	1254	2088	1071	2005	914	1428	653	752	901	757	996	1155	973	1151	932	1330	864	1285	742	2.641902012
Archisepsis	Archisepsis_armata	Rohner & Berger 2023 PNAS, new data. doi:10.1073/pnas.2211210120				1484	1706	2185	1673	2341	1488	2260	1355	1741	1202	1205	1529	1214	1613	1541	1529	1528	1496	1663	1410	1614	1307	2.264545864
Archisepsis	Archisepsis_discolor	Rohner & Berger 2023 PNAS, new data. doi:10.1073/pnas.2211210120				1205	1184	1933	1146	2085	963	2043	867	1452	677	909	997	920	1091	1243	1016	1238	979	1416	894	1355	764	2.366425336
Archisepsis	Archisepsis_discolor	Rohner & Berger 2023 PNAS, new data. doi:10.1073/pnas.2211210120				1148	1533	1961	1469	2130	1266	2038	1122	1407	945	835	1326	851	1436	1193	1330	1180	1287	1374	1174	1311	1044	2.604695467
Archisepsis	Archisepsis_discolor	Rohner & Berger 2023 PNAS, new data. doi:10.1073/pnas.2211210120				1153	1495	1962	1577	2147	1391	2107	1272	1512	981	868	1234	862	1341	1229	1315	1228	1268	1437	1198	1402	1061	2.596291382
Archisepsis	Archisepsis_discolor	Rohner & Berger 2023 PNAS, new data. doi:10.1073/pnas.2211210120				1466	1120	2265	1177	2447	1005	2415	885	1836	589	1163	856	1162	963	1549	932	1547	883	1758	810	1721	671	2.596299502
Archisepsis	Archisepsis_discolor	Rohner & Berger 2023 PNAS, new data. doi:10.1073/pnas.2211210120				1209	1706	1941	1651	2105	1451	2019	1322	1421	1165	897	1523	914	1615	1243	1514	1235	1480	1385	1384	1328	1263	2.409182061
Dicranosepsis	Dicranosepsis_crinita	Rohner & Berger 2023 PNAS, new data. doi:10.1073/pnas.2211210120				1487	887	2053	896	2257	728	2206	628	1724	520	1324	775	1338	828	1549	775	1542	747	1662	686	1629	612	1.853020491
Dicranosepsis	Dicranosepsis_crinita	Rohner & Berger 2023 PNAS, new data. doi:10.1073/pnas.2211210120				1180	1595	1717	1739	1952	1628	1925	1521	1509	1296	1055	1438	1051	1499	1261	1497	1262	1465	1366	1441	1375	1363	1.828772559
Dicranosepsis	Dicranosepsis_crinita	Rohner & Berger 2023 PNAS, new data. doi:10.1073/pnas.2211210120				2047	1533	2616	1614	2837	1472	2802	1368	2359	1188	1890	1387	1894	1448	2109	1423	2109	1393	2242	1349	2218	1271	1.897504619
Dicranosepsis	Dicranosepsis_crinita	Rohner & Berger 2023 PNAS, new data. doi:10.1073/pnas.2211210120				1049	1301	1607	1334	1828	1173	1788	1067	1311	929	880	1171	896	1230	1103	1185	1098	1152	1229	1093	1193	1022	1.885277528
Dicranosepsis	Dicranosepsis_crinita	Rohner & Berger 2023 PNAS, new data. doi:10.1073/pnas.2211210120				1439	1141	2027	1190	2238	1039	2195	935	1700	780	1266	1001	1280	1066	1475	1030	1471	1000	1613	944	1583	867	1.943496896
Dicranosepsis	Dicranosepsis_crinita	Rohner & Berger 2023 PNAS, new data. doi:10.1073/pnas.2211210120				1167	1123	1695	1302	1957	1209	1941	1099	1522	846	1049	965	1044	1026	1256	1034	1261	1004	1390	983	1376	911	1.865593516
Dicranosepsis	Dicranosepsis_crinita	Rohner & Berger 2023 PNAS, new data. doi:10.1073/pnas.2211210120				1371	1439	1960	1353	2123	1155	2057	1063	1559	1025	1181	1344	1199	1404	1386	1321	1371	1296	1486	1217	1445	1151	1.936514438
Dicranosepsis	Dicranosepsis_distincta	Rohner & Berger 2023 PNAS, new data. doi:10.1073/pnas.2211210120				1520	1201	2180	1216	2350	1068	2314	984	1831	837	1336	1074	1343	1134	1584	1089	1580	1061	1723	1006	1701	923	2.032274349
Dicranosepsis	Dicranosepsis_distincta	Rohner & Berger 2023 PNAS, new data. doi:10.1073/pnas.2211210120				1125	898	1862	753	1982	560	1918	484	1374	410	893	791	918	853	1147	762	1135	725	1288	630	1257	528	2.260688242
Dicranosepsis	Dicranosepsis_distincta	Rohner & Berger 2023 PNAS, new data. doi:10.1073/pnas.2211210120				1234	1411	1861	1183	1966	983	1903	919	1378	956	1025	1362	1052	1411	1264	1277	1245	1253	1352	1151	1306	1075	2.037309234
Dicranosepsis	Dicranosepsis_distincta	Rohner & Berger 2023 PNAS, new data. doi:10.1073/pnas.2211210120				1335	1351	2013	1431	2184	1304	2159	1221	1687	1026	1165	1204	1165	1266	1410	1248	1409	1219	1557	1180	1552	1095	2.060065234
Dicranosepsis	Dicranosepsis_distincta	Rohner & Berger 2023 PNAS, new data. doi:10.1073/pnas.2211210120				870	932	1554	988	1719	853	1685	763	1210	584	700	799	704	858	961	825	955	793	1097	746	1087	659	2.049068421
Dicranosepsis	Dicranosepsis_emiliae	Rohner & Berger 2023 PNAS, new data. doi:10.1073/pnas.2211210120				1290	1152	1945	1376	2105	1282	2088	1184	1691	895	1152	963	1135	1026	1380	1057	1382	1028	1518	1016	1522	935	2.038734856
Dicranosepsis	Dicranosepsis_emiliae	Rohner & Berger 2023 PNAS, new data. doi:10.1073/pnas.2211210120				2098	1841	2725	2133	2895	2053	2884	1957	2503	1621	1972	1630	1951	1690	2191	1751	2201	1721	2328	1729	2338	1648	2.048597246
Dicranosepsis	Dicranosepsis_emiliae	Rohner & Berger 2023 PNAS, new data. doi:10.1073/pnas.2211210120				2052	1745	2657	1464	2714	1292	2628	1232	2157	1305	1836	1710	1872	1759	2050	1623	2035	1599	2124	1501	2071	1450	1.960368946
Dicranosepsis	Dicranosepsis_emiliae	Rohner & Berger 2023 PNAS, new data. doi:10.1073/pnas.2211210120				1723	1521	2424	1413	2519	1258	2454	1172	1958	1107	1502	1424	1524	1487	1752	1398	1743	1368	1865	1290	1834	1219	2.081640805
Dicranosepsis	Dicranosepsis_emiliae	Rohner & Berger 2023 PNAS, new data. doi:10.1073/pnas.2211210120				1373	1551	2042	1610	2179	1476	2130	1386	1684	1219	1196	1408	1201	1469	1435	1443	1435	1412	1559	1368	1531	1301	1.979646918
Dicranosepsis	Dicranosepsis_emiliae	Rohner & Berger 2023 PNAS, new data. doi:10.1073/pnas.2211210120				1063	1186	1718	1246	1869	1113	1817	1016	1369	854	885	1038	890	1099	1116	1075	1115	1045	1228	1008	1201	936	1.979066631
Dicranosepsis	Dicranosepsis_emiliae	Rohner & Berger 2023 PNAS, new data. doi:10.1073/pnas.2211210120				1486	1628	2135	1519	2250	1355	2188	1279	1697	1234	1288	1530	1306	1589	1519	1507	1509	1481	1611	1412	1578	1344	1.969327731
Dicranosepsis	Dicranosepsis_olfactoria	Rohner & Berger 2023 PNAS, new data. doi:10.1073/pnas.2211210120				861	1425	1637	1798	1864	1696	1866	1571	1447	1156	716	1187	703	1265	1038	1342	1055	1301	1183	1288	1200	1186	2.529674878
Dicranosepsis	Dicranosepsis_olfactoria	Rohner & Berger 2023 PNAS, new data. doi:10.1073/pnas.2211210120				1156	1169	1985	1267	2189	1108	2137	994	1602	758	955	990	960	1064	1269	1043	1269	1001	1433	952	1420	853	2.478571304
Dicranosepsis	Dicranosepsis_olfactoria	Rohner & Berger 2023 PNAS, new data. doi:10.1073/pnas.2211210120				1085	1020	1931	1029	2107	841	2048	720	1504	530	847	854	857	929	1204	863	1201	819	1341	745	1330	639	2.526733638
Dicranosepsis	Dicranosepsis_olfactoria	Rohner & Berger 2023 PNAS, new data. doi:10.1073/pnas.2211210120				1304	1271	2105	1162	2260	953	2203	855	1630	743	1064	1151	1097	1220	1404	1104	1399	1063	1520	969	1480	875	2.428781696
Dicranosepsis	Dicranosepsis_olfactoria	Rohner & Berger 2023 PNAS, new data. doi:10.1073/pnas.2211210120				1482	1435	2351	1330	2498	1136	2429	1030	1809	922	1242	1309	1265	1382	1590	1274	1580	1234	1712	1149	1661	1062	2.542102218
Dicranosepsis	Dicranosepsis_olfactoria	Rohner & Berger 2023 PNAS, new data. doi:10.1073/pnas.2211210120				1598	1289	2385	1345	2590	1166	2533	1060	1993	854	1375	1120	1376	1192	1697	1153	1692	1111	1846	1055	1833	954	2.421265674
Dicranosepsis	Dicranosepsis_olfactoria	Rohner & Berger 2023 PNAS, new data. doi:10.1073/pnas.2211210120				1539	1455	2323	1606	2546	1465	2514	1349	2017	1067	1338	1260	1338	1333	1661	1325	1669	1284	1842	1239	1838	1139	2.446200587
Dicranosepsis	Dicranosepsis_olfactoria	Rohner & Berger 2023 PNAS, new data. doi:10.1073/pnas.2211210120				1105	1096	1886	1188	2112	1015	2071	899	1561	661	890	907	893	987	1239	953	1241	910	1393	853	1381	747	2.441057246
Dicranosepsis	Dicranosepsis_unipilosa	Rohner & Berger 2023 PNAS, new data. doi:10.1073/pnas.2211210120				985	1505	1912	1694	2126	1541	2077	1391	1477	1096	773	1282	774	1367	1112	1368	1114	1326	1316	1282	1293	1178	2.758809155
Dicranosepsis	Dicranosepsis_unipilosa	Rohner & Berger 2023 PNAS, new data. doi:10.1073/pnas.2211210120				1352	1103	2171	1241	2410	1080	2364	937	1776	681	1133	904	1136	980	1469	968	1467	926	1651	872	1620	773	2.558579706
Dicranosepsis	Dicranosepsis_unipilosa	Rohner & Berger 2023 PNAS, new data. doi:10.1073/pnas.2211210120				1652	1190	2528	1403	2772	1258	2725	1103	2121	810	1448	960	1444	1045	1797	1060	1798	1017	1986	979	1957	877	2.685709265
Dicranosepsis	Dicranosepsis_unipilosa	Rohner & Berger 2023 PNAS, new data. doi:10.1073/pnas.2211210120				1601	1104	2455	1307	2696	1157	2656	1013	2087	713	1399	888	1393	967	1716	971	1718	933	1919	891	1903	792	2.651381943
Dicranosepsis	Dicranosepsis_unipilosa	Rohner & Berger 2023 PNAS, new data. doi:10.1073/pnas.2211210120				952	952	1805	1089	2038	913	1982	774	1393	530	736	748	744	828	1082	810	1082	770	1252	719	1228	619	2.599857788
Dicranosepsis	Dicranosepsis_unipilosa	Rohner & Berger 2023 PNAS, new data. doi:10.1073/pnas.2211210120				1275	1140	2151	1147	2346	953	2269	815	1641	662	1030	975	1047	1049	1355	984	1352	947	1528	864	1485	777	2.625453866
Meropliosepsis	Meropliosepsis_sexsetosa	Rohner & Berger 2023 PNAS, new data. doi:10.1073/pnas.2211210120				1497	1261	2277	1200	2427	1019	2355	868	1687	687	1112	1020	1108	1111	1528	1017	1517	968	1652	877	1604	777	2.62218205
Meropliosepsis	Meropliosepsis_sexsetosa	Rohner & Berger 2023 PNAS, new data. doi:10.1073/pnas.2211210120				1423	1469	2195	1438	2334	1287	2266	1144	1678	953	1098	1263	1104	1339	1463	1268	1457	1226	1614	1141	1581	1041	2.465445363
Meropliosepsis	Meropliosepsis_sexsetosa	Rohner & Berger 2023 PNAS, new data. doi:10.1073/pnas.2211210120				1557	1453	2354	1504	2525	1345	2477	1183	1847	904	1223	1167	1204	1256	1635	1219	1632	1168	1779	1094	1738	991	2.63361577
Nemopoda	Nemopoda_nitidula	Rohner et al 2015 Insect Conservation and Diversity. doi: 10.1111/icad.12114				1214	1679	1941	1546	2146	1269	2065	1204	1461	1121	846	1518	906	1606	1222	1500	1199	1469	1435	1326	1383	1220	2.431333867
Nemopoda	Nemopoda_nitidula	Rohner et al 2015 Insect Conservation and Diversity. doi: 10.1111/icad.12114				1284	1745	2114	1773	2343	1540	2286	1423	1681	1182	921	1483	937	1615	1375	1550	1349	1519	1577	1410	1539	1283	2.657270984
Nemopoda	Nemopoda_nitidula	Rohner et al 2015 Insect Conservation and Diversity. doi: 10.1111/icad.12114				2146	-1454	1235	-1270	1028	-961	1113	-850	1837	-751	2542	-1257	2511	-1387	2088	-1231	2099	-1182	1889	-1029	1954	-889	2.910517029
Nemopoda	Nemopoda_nitidula	Rohner et al 2015 Insect Conservation and Diversity. doi: 10.1111/icad.12114				984	1803	1746	1616	1933	1334	1852	1240	1188	1194	618	1655	662	1757	1022	1614	1004	1570	1168	1422	1103	1321	2.523364711
Nemopoda	Nemopoda_nitidula	Rohner et al 2015 Insect Conservation and Diversity. doi: 10.1111/icad.12114				1500	-1589	675	-1252	556	-922	652	-847	1336	-881	1933	-1501	1886	-1602	1482	-1358	1507	-1324	1344	-1138	1427	-1026	2.799613711
Nemopoda	Nemopoda_nitidula	Rohner et al 2015 Insect Conservation and Diversity. doi: 10.1111/icad.12114				1022	2104	1873	2379	2146	2249	2125	2102	1565	1666	732	1741	721	1852	1147	1936	1160	1881	1422	1860	1437	1712	2.803176671
Nemopoda	Nemopoda_nitidula	Rohner et al 2015 Insect Conservation and Diversity. doi: 10.1111/icad.12114				1095	1956	1788	2462	2171	2421	2203	2296	1793	1699	947	1508	901	1619	1287	1829	1295	1785	1575	1858	1632	1718	2.842922833
Nemopoda	Nemopoda_nitidula	Rohner et al 2015 Insect Conservation and Diversity. doi: 10.1111/icad.12114				1388	-2021	550	-1699	387	-1373	486	-1287	1214	-1295	1834	-1904	1767	-2011	1378	-1795	1404	-1757	1204	-1565	1287	-1445	2.869791203
Nemopoda	Nemopoda_nitidula	Rohner et al 2015 Insect Conservation and Diversity. doi: 10.1111/icad.12114				1220	1961	2055	2052	2345	1824	2299	1692	1653	1393	872	1658	893	1782	1316	1757	1297	1710	1536	1632	1526	1500	2.756531931
Nemopoda	Nemopoda_nitidula	Rohner et al 2015 Insect Conservation and Diversity. doi: 10.1111/icad.12114				1440	1439	2239	1586	2511	1402	2475	1283	1909	969	1121	1164	1126	1267	1536	1257	1541	1226	1793	1158	1780	1029	2.624035479
Nemopoda	Nemopoda_nitidula	Rohner et al 2015 Insect Conservation and Diversity. doi: 10.1111/icad.12114				1642	-1668	929	-2169	581	-2117	556	-1969	1009	-1367	1821	-1235	1863	-1344	1471	-1526	1471	-1471	1196	-1531	1157	-1399	2.836811864
Nemopoda	Nemopoda_nitidula	Rohner et al 2015 Insect Conservation and Diversity. doi: 10.1111/icad.12114				1419	1503	2229	1814	2599	1672	2574	1500	2009	1041	1152	1123	1152	1249	1563	1321	1563	1274	1840	1255	1849	1107	2.863118724
Nemopoda	Nemopoda_nitidula	Rohner et al 2015 Insect Conservation and Diversity. doi: 10.1111/icad.12114				2179	-1340	1331	-1029	1234	-699	1331	-602	2025	-621	2609	-1242	2543	-1343	2179	-1123	2204	-1089	1993	-863	2081	-740	2.807147883
Nemopoda	Nemopoda_nitidula	Rohner et al 2015 Insect Conservation and Diversity. doi: 10.1111/icad.12114				1253	-1726	443	-1905	164	-1704	204	-1566	785	-1255	1538	-1418	1538	-1519	1140	-1541	1143	-1509	895	-1449	901	-1333	2.619700686
Nemopoda	Nemopoda_nitidula	Rohner et al 2015 Insect Conservation and Diversity. doi: 10.1111/icad.12114				1519	1384	2342	1456	2574	1227	2518	1104	1915	850	1193	1104	1215	1214	1592	1192	1579	1148	1843	1060	1802	944	2.597680931
Perochaeta	Perochaeta_dikowi	Rohner & Berger 2023 PNAS, new data. doi:10.1073/pnas.2211210120				1280	1063	2037	1232	2237	1088	2197	969	1673	657	1048	837	1026	913	1447	929	1441	892	1605	843	1562	720	2.402638813
Perochaeta	Perochaeta_dikowi	Rohner & Berger 2023 PNAS, new data. doi:10.1073/pnas.2211210120				1123	1570	1904	1510	2057	1298	1977	1197	1395	1073	849	1427	850	1503	1272	1396	1257	1363	1380	1281	1308	1166	2.389180919
Perochaeta	Perochaeta_dikowi	Rohner & Berger 2023 PNAS, new data. doi:10.1073/pnas.2211210120				1180	1133	1944	1036	2095	810	2010	715	1423	623	894	1003	897	1083	1314	951	1299	918	1416	830	1340	720	2.387325731
Perochaeta	Perochaeta_dikowi	Rohner & Berger 2023 PNAS, new data. doi:10.1073/pnas.2211210120				1280	1380	2052	1441	2210	1287	2172	1187	1638	931	1045	1172	1022	1251	1433	1227	1423	1189	1552	1129	1517	1010	2.349417823
Saltella	Saltella_nigripes	Rohner et al 2015 Insect Conservation and Diversity. doi: 10.1111/icad.12114				1596	1837	2060	1591	2262	1248	2221	1201	1557	1199	1064	1767	1134	1912	1422	1707	1383	1648	1598	1409	1526	1295	2.46014432
Saltella	Saltella_nigripes	Rohner et al 2015 Insect Conservation and Diversity. doi: 10.1111/icad.12114				1775	1584	2236	1921	2682	1950	2742	1864	2457	1210	1590	946	1443	1088	1858	1330	1909	1254	2221	1366	2299	1208	2.816827564
Saltella	Saltella_nigripes	Rohner et al 2015 Insect Conservation and Diversity. doi: 10.1111/icad.12114				1536	1620	1894	1490	2148	1249	2125	1177	1627	1114	1168	1532	1207	1628	1450	1472	1437	1439	1627	1296	1575	1223	1.893066036
Saltella	Saltella_nigripes	Rohner et al 2015 Insect Conservation and Diversity. doi: 10.1111/icad.12114				1116	-2413	776	-2618	449	-2623	410	-2571	693	-2174	1295	-2078	1349	-2177	1061	-2268	1051	-2234	823	-2280	792	-2185	1.873261258
Saltella	Saltella_nigripes	Rohner & Berger 2023 PNAS, new data. doi:10.1073/pnas.2211210120				1496	1658	2130	1747	2494	1593	2505	1506	1876	1061	1026	1225	975	1392	1468	1402	1475	1329	1795	1268	1790	1101	2.988368451
Saltella	Saltella_nigripes	Rohner & Berger 2023 PNAS, new data. doi:10.1073/pnas.2211210120				1657	1469	2205	1472	2546	1285	2542	1192	1923	896	1188	1173	1163	1325	1577	1256	1574	1185	1895	1082	1865	931	2.698007998
Saltella	Saltella_nigripes	Rohner & Berger 2023 PNAS, new data. doi:10.1073/pnas.2211210120				1874	1843	2400	1763	2700	1537	2689	1456	2040	1261	1390	1612	1391	1760	1760	1650	1744	1583	2051	1432	2004	1299	2.604064262
Saltella	Saltella_nigripes	Rohner & Berger 2023 PNAS, new data. doi:10.1073/pnas.2211210120				1597	1548	2161	1751	2575	1671	2594	1589	2058	1043	1242	1035	1152	1192	1615	1292	1638	1217	1962	1222	1982	1053	2.913399709
Saltella	Saltella_sphondylii	Rohner & Blanckenhorn 2018 American Naturalist. doi: 10.1086/700096				1942	1601	2437	1360	2721	968	2659	882	1988	923	1485	1516	1542	1640	1835	1416	1807	1353	1991	1172	1906	1065	2.171576928
Saltella	Saltella_sphondylii	Rohner & Blanckenhorn 2018 American Naturalist. doi: 10.1086/700096				1794	1721	2333	1938	2770	1873	2800	1779	2300	1267	1520	1297	1462	1429	1838	1494	1853	1423	2128	1444	2151	1297	2.235349328
Saltella	Saltella_sphondylii	Rohner & Blanckenhorn 2018 American Naturalist. doi: 10.1086/700096				1441	1559	2034	1507	2387	1282	2377	1201	1670	991	1067	1336	1076	1461	1382	1370	1380	1315	1649	1197	1591	1070	2.147773836
Saltella	Saltella_sphondylii	Rohner & Blanckenhorn 2018 American Naturalist. doi: 10.1086/700096				1535	1782	1999	1559	2196	1263	2152	1201	1565	1261	1156	1730	1209	1826	1433	1637	1414	1606	1592	1429	1520	1357	1.831634792
Saltella	Saltella_sphondylii	Rohner & Blanckenhorn 2018 American Naturalist. doi: 10.1086/700096				2059	1483	2471	1508	2725	1382	2726	1317	2273	1148	1844	1314	1849	1393	2056	1359	2055	1323	2217	1271	2194	1196	1.425670167
Saltella	Saltella_sphondylii	Rohner & Blanckenhorn 2018 American Naturalist. doi: 10.1086/700096				1502	1442	2016	1535	2424	1392	2450	1296	1869	935	1193	1141	1172	1264	1528	1243	1537	1183	1791	1134	1762	998	2.041947603
Saltella	Saltella_sphondylii	Rohner & Blanckenhorn 2018 American Naturalist. doi: 10.1086/700096				1552	1314	2057	1295	2420	1088	2413	1008	1789	817	1218	1095	1221	1216	1505	1137	1501	1090	1740	999	1688	892	1.939107213
Saltella	Saltella_sphondylii	Rohner & Blanckenhorn 2018 American Naturalist. doi: 10.1086/700096				2146	1199	2428	974	2542	702	2502	661	2093	828	1910	1203	1972	1253	2078	1103	2058	1077	2148	922	2088	889	1.292768483
Saltella	Saltella_sphondylii	Rohner & Blanckenhorn 2018 American Naturalist. doi: 10.1086/700096				1557	1483	2020	1693	2395	1675	2427	1605	2020	1155	1382	1157	1327	1250	1630	1323	1645	1274	1893	1311	1924	1182	1.855001562
Saltella	Saltella_sphondylii	Rohner & Blanckenhorn 2018 American Naturalist. doi: 10.1086/700096				1757	1237	2186	1232	2448	1085	2450	1027	1973	852	1497	1074	1507	1156	1738	1101	1739	1057	1919	998	1894	911	1.533107782
Saltella	Saltella_sphondylii	Rohner & Blanckenhorn 2018 American Naturalist. doi: 10.1086/700096				1963	1798	2403	1854	2685	1725	2688	1662	2232	1452	1740	1592	1737	1673	1960	1653	1959	1620	2145	1582	2141	1501	1.542051322
Saltella	Saltella_sphondylii	Rohner & Blanckenhorn 2018 American Naturalist. doi: 10.1086/700096				1928	1152	2388	1032	2603	816	2589	746	2068	687	1634	1043	1662	1131	1890	1012	1876	967	2048	855	1999	768	1.622616421
Saltella	Saltella_sphondylii	Rohner & Blanckenhorn 2018 American Naturalist. doi: 10.1086/700096				1864	1390	2183	1600	2455	1619	2495	1570	2232	1200	1773	1142	1742	1215	1932	1285	1950	1252	2114	1289	2149	1211	1.354866369
Saltella	Saltella_sphondylii	Rohner & Blanckenhorn 2018 American Naturalist. doi: 10.1086/700096				2109	1810	2511	1547	2690	1226	2641	1163	2073	1329	1775	1803	1842	1887	2014	1685	1984	1655	2113	1485	2035	1414	1.737828242
Saltella	Saltella_sphondylii	Rohner & Blanckenhorn 2018 American Naturalist. doi: 10.1086/700096				2019	1185	2434	1013	2644	744	2620	682	2072	700	1703	1117	1748	1199	1949	1050	1932	1013	2075	880	2002	811	1.637993999
Saltella	Saltella_sphondylii	Rohner & Blanckenhorn 2018 American Naturalist. doi: 10.1086/700096				2090	854	2505	1106	2869	1125	2912	1062	2541	606	1967	543	1912	625	2174	721	2194	684	2410	723	2428	621	1.743595685
Saltella	Saltella_sphondylii	Rohner & Blanckenhorn 2018 American Naturalist. doi: 10.1086/700096				1257	1287	1695	1126	1897	871	1874	805	1342	816	950	1210	988	1291	1189	1156	1176	1123	1333	993	1286	914	1.632780733
Saltella	Saltella_sphondylii	Rohner & Blanckenhorn 2018 American Naturalist. doi: 10.1086/700096				1610	1822	1989	2091	2309	2108	2349	2056	2029	1604	1468	1495	1427	1579	1654	1667	1679	1632	1887	1693	1913	1606	1.683396776
Saltella	Saltella_sphondylii	Rohner & Blanckenhorn 2018 American Naturalist. doi: 10.1086/700096				1888	1193	2313	1520	2820	1632	2878	1552	2501	889	1726	728	1634	832	1973	982	2013	930	2301	1018	2356	884	2.294863702
Saltella	Saltella_sphondylii	Rohner & Blanckenhorn 2018 American Naturalist. doi: 10.1086/700096				1776	1355	2192	1152	2387	881	2355	819	1803	880	1459	1296	1502	1377	1716	1213	1694	1182	1830	1040	1756	966	1.638155224
Saltella	Saltella_sphondylii	Rohner & Blanckenhorn 2018 American Naturalist. doi: 10.1086/700096				1462	847	1870	928	2223	822	2237	752	1778	451	1228	592	1212	693	1457	680	1468	640	1679	605	1675	504	1.658677295
Saltella	Saltella_sphondylii	Rohner & Blanckenhorn 2018 American Naturalist. doi: 10.1086/700096				1665	1427	1974	1608	2286	1625	2328	1565	2006	1205	1539	1163	1508	1241	1698	1296	1714	1263	1900	1293	1926	1216	1.420690586
Saltella	Saltella_sphondylii	Rohner & Blanckenhorn 2018 American Naturalist. doi: 10.1086/700096				1871	1458	2427	1321	2762	1023	2741	951	2050	817	1419	1276	1436	1403	1818	1239	1794	1181	2020	1047	1947	920	2.196561519
Saltella	Saltella_sphondylii	Rohner & Blanckenhorn 2018 American Naturalist. doi: 10.1086/700096				1950	1345	2468	1187	2819	860	2782	776	2078	727	1507	1205	1549	1326	1912	1133	1899	1078	2094	926	2032	814	2.139819013
Saltella	Saltella_sphondylii	Rohner & Blanckenhorn 2018 American Naturalist. doi: 10.1086/700096				1794	1332	2347	1303	2729	1091	2727	1000	2050	773	1412	1096	1420	1210	1762	1131	1759	1075	1994	989	1945	855	2.114371071
Saltella	Saltella_sphondylii	Rohner & Blanckenhorn 2018 American Naturalist. doi: 10.1086/700096				1721	1118	2264	1260	2751	1155	2772	1070	2166	638	1419	760	1383	889	1779	905	1786	852	2055	825	2060	698	2.219582792
Saltella	Saltella_sphondylii	Rohner & Blanckenhorn 2018 American Naturalist. doi: 10.1086/700096				2150	1635	2695	1408	2964	1067	2920	978	2219	1005	1710	1531	1762	1650	2060	1447	2034	1398	2258	1200	2173	1096	2.155729566
Saltella	Saltella_sphondylii	Rohner & Blanckenhorn 2018 American Naturalist. doi: 10.1086/700096				1267	1281	1825	1315	2255	1126	2256	1031	1586	751	908	1009	895	1142	1269	1075	1265	1021	1507	941	1480	820	2.164958534
Saltella	Saltella_sphondylii	Rohner & Blanckenhorn 2018 American Naturalist. doi: 10.1086/700096				1691	1648	2308	1589	2724	1352	2708	1255	1958	1026	1219	1381	1217	1529	1638	1418	1630	1350	1868	1249	1834	1112	2.399847793
Saltella	Saltella_sphondylii	Rohner & Blanckenhorn 2018 American Naturalist. doi: 10.1086/700096				1689	1455	2269	1332	2611	1052	2598	967	1904	810	1246	1260	1259	1390	1647	1242	1628	1183	1870	1046	1797	920	2.22918299
Saltella	Saltella_sphondylii	Rohner & Blanckenhorn 2018 American Naturalist. doi: 10.1086/700096				1821	1560	2361	1400	2682	1100	2663	1020	1928	936	1361	1431	1383	1560	1730	1376	1707	1320	1907	1163	1841	1050	2.198979539
Saltella	Saltella_sphondylii	Rohner & Blanckenhorn 2018 American Naturalist. doi: 10.1086/700096				1804	1450	2368	1442	2798	1220	2790	1123	2111	865	1404	1194	1402	1328	1812	1231	1805	1176	2060	1083	2021	951	2.22051568
Saltella	Saltella_sphondylii	Rohner & Blanckenhorn 2018 American Naturalist. doi: 10.1086/700096				1507	1257	2111	1411	2532	1318	2563	1220	2005	778	1201	894	1154	1021	1573	1042	1593	984	1860	973	1858	823	2.26098182
Saltella	Saltella_sphondylii	Rohner & Blanckenhorn 2018 American Naturalist. doi: 10.1086/700096				1718	1447	2290	1360	2646	1118	2640	1036	1960	854	1322	1241	1335	1368	1691	1241	1676	1184	1926	1057	1875	936	2.146619736
Saltella	Saltella_sphondylii	Rohner & Blanckenhorn 2018 American Naturalist. doi: 10.1086/700096				1620	1516	2169	1545	2603	1357	2611	1263	1987	986	1257	1226	1253	1352	1630	1302	1628	1252	1897	1171	1884	1057	2.158244525
Saltella	Saltella_sphondylii	Rohner & Blanckenhorn 2018 American Naturalist. doi: 10.1086/700096				1576	1585	2150	1535	2535	1299	2529	1208	1857	973	1178	1340	1177	1474	1560	1366	1551	1313	1799	1197	1767	1067	2.193746213
Saltella	Saltella_sphondylii	Rohner & Blanckenhorn 2018 American Naturalist. doi: 10.1086/700096				1564	1215	2148	1268	2561	1094	2569	994	1933	667	1215	913	1198	1046	1555	1004	1551	946	1836	870	1804	743	2.204550075
Saltella	Saltella_sphondylii	Rohner & Blanckenhorn 2018 American Naturalist. doi: 10.1086/700096				1248	1540	1825	1490	2182	1252	2171	1157	1518	933	855	1311	858	1444	1201	1332	1183	1279	1475	1141	1439	1021	2.170527753
Saltella	Saltella_sphondylii	Rohner & Blanckenhorn 2018 American Naturalist. doi: 10.1086/700096				1879	1758	2442	1677	2811	1432	2799	1342	2129	1170	1457	1553	1472	1672	1807	1560	1800	1498	2073	1366	2028	1255	2.187963675
Sepsis	Sepsis_biflexuosa	Rohner et al 2015 Insect Conservation and Diversity. doi: 10.1111/icad.12114				947	1400	1590	1441	1694	1322	1668	1249	1191	1065	760	1254	766	1324	999	1293	989	1257	1108	1223	1079	1156	1.810712842
Sepsis	Sepsis_biflexuosa	Rohner et al 2015 Insect Conservation and Diversity. doi: 10.1111/icad.12114				1274	1375	1970	1507	2128	1368	2094	1275	1640	1043	1091	1188	1091	1259	1334	1261	1332	1227	1518	1193	1510	1109	2.020881777
Sepsis	Sepsis_biflexuosa	Rohner et al 2015 Insect Conservation and Diversity. doi: 10.1111/icad.12114				1575	-1094	843	-1068	719	-904	768	-826	1256	-686	1788	-954	1782	-1029	1471	-964	1482	-925	1341	-865	1386	-780	2.037771466
Sepsis	Sepsis_biflexuosa	Rohner et al 2015 Insect Conservation and Diversity. doi: 10.1111/icad.12114				1357	1835	2143	1680	2208	1503	2146	1428	1588	1371	1121	1719	1131	1799	1380	1701	1373	1664	1539	1571	1476	1514	2.169293334
Sepsis	Sepsis_biflexuosa	Rohner et al 2015 Insect Conservation and Diversity. doi: 10.1111/icad.12114				939	1363	1684	1428	1819	1280	1782	1187	1300	979	745	1169	740	1260	1028	1226	1015	1184	1188	1143	1160	1049	2.087126288
Sepsis	Sepsis_cynipsea	Rohner & Blanckenhorn 2018 American Naturalist. doi: 10.1086/700096				1560	1108	2347	883	2453	681	2402	612	1805	592	1297	1002	1329	1069	1609	942	1591	910	1780	788	1727	704	2.412502053
Sepsis	Sepsis_cynipsea	Rohner & Blanckenhorn 2018 American Naturalist. doi: 10.1086/700096				1311	1203	1964	1062	2055	916	2005	846	1539	802	1107	1101	1125	1165	1336	1082	1327	1059	1484	971	1444	911	1.956863649
Sepsis	Sepsis_cynipsea	Rohner & Blanckenhorn 2018 American Naturalist. doi: 10.1086/700096				1640	1225	2533	1038	2642	838	2590	765	1948	717	1380	1091	1401	1166	1734	1054	1719	1020	1913	912	1860	823	2.588423569
Sepsis	Sepsis_cynipsea	Rohner & Blanckenhorn 2018 American Naturalist. doi: 10.1086/700096				1343	1149	2106	857	2213	664	2147	574	1513	580	1076	1069	1117	1137	1375	966	1353	940	1504	794	1443	711	2.445828798
Sepsis	Sepsis_cynipsea	Rohner & Blanckenhorn 2018 American Naturalist. doi: 10.1086/700096				1400	1241	2090	1259	2226	1120	2194	1033	1698	877	1212	1092	1222	1161	1456	1119	1451	1093	1610	1042	1596	962	2.050346998
Sepsis	Sepsis_cynipsea	Rohner & Blanckenhorn 2018 American Naturalist. doi: 10.1086/700096				1070	1157	2014	1299	2190	1157	2173	1054	1571	736	847	919	848	1013	1221	1007	1221	962	1455	918	1441	806	2.749960855
Sepsis	Sepsis_cynipsea	Rohner & Blanckenhorn 2018 American Naturalist. doi: 10.1086/700096				1162	1027	2020	881	2162	682	2101	586	1471	472	899	848	922	947	1252	838	1227	794	1423	688	1376	584	2.570297686
Sepsis	Sepsis_cynipsea	Rohner & Blanckenhorn 2018 American Naturalist. doi: 10.1086/700096				935	1429	1881	1425	2063	1224	2015	1117	1378	913	692	1212	704	1320	1068	1256	1054	1216	1300	1121	1270	1015	2.760241856
Sepsis	Sepsis_cynipsea	Rohner & Blanckenhorn 2018 American Naturalist. doi: 10.1086/700096				1074	1424	2022	1350	2177	1178	2146	1093	1465	921	789	1236	796	1337	1171	1252	1154	1209	1399	1113	1361	1008	2.799433778
Sepsis	Sepsis_cynipsea	Rohner & Blanckenhorn 2018 American Naturalist. doi: 10.1086/700096				1627	1117	2468	873	2571	669	2501	592	1872	577	1353	1001	1381	1083	1686	942	1667	911	1832	790	1781	704	2.540085341
Sepsis	Sepsis_cynipsea	Rohner & Blanckenhorn 2018 American Naturalist. doi: 10.1086/700096				1124	1222	1882	1066	2007	882	1945	806	1382	753	881	1106	910	1178	1192	1068	1176	1042	1324	950	1285	879	2.283259335
Sepsis	Sepsis_cynipsea	Rohner & Blanckenhorn 2018 American Naturalist. doi: 10.1086/700096				1473	910	2200	1264	2418	1203	2420	1103	1990	706	1353	655	1328	732	1635	827	1638	793	1847	824	1864	733	2.38058422
Sepsis	Sepsis_cynipsea	Rohner & Blanckenhorn 2018 American Naturalist. doi: 10.1086/700096				1824	1028	2674	1258	2871	1143	2860	1053	2336	698	1650	772	1636	857	1962	899	1961	860	2185	854	2197	755	2.570919768
Sepsis	Sepsis_cynipsea	Rohner & Blanckenhorn 2018 American Naturalist. doi: 10.1086/700096				1050	1339	1900	1521	2085	1394	2059	1287	1534	987	855	1111	845	1196	1186	1210	1184	1175	1407	1144	1405	1048	2.52913836
Sepsis	Sepsis_cynipsea	Rohner & Blanckenhorn 2018 American Naturalist. doi: 10.1086/700096				1381	1072	2309	893	2450	702	2401	626	1729	543	1108	932	1132	1022	1498	890	1480	858	1683	742	1631	652	2.720040856
Sepsis	Sepsis_cynipsea	Rohner & Blanckenhorn 2018 American Naturalist. doi: 10.1086/700096				1309	1425	2127	1336	2270	1158	2225	1074	1635	948	1068	1264	1085	1341	1376	1267	1367	1235	1588	1136	1554	1048	2.431605401
Sepsis	Sepsis_cynipsea	Rohner & Blanckenhorn 2018 American Naturalist. doi: 10.1086/700096				1700	1173	2346	1030	2440	878	2400	803	1916	754	1497	1059	1518	1118	1738	1037	1727	1012	1872	924	1837	855	1.950226024
Sepsis	Sepsis_cynipsea	Rohner & Blanckenhorn 2018 American Naturalist. doi: 10.1086/700096				1616	1178	2358	960	2456	780	2396	712	1847	701	1366	1080	1397	1144	1644	1031	1627	1003	1812	889	1767	801	2.272999967
Sepsis	Sepsis_cynipsea	Rohner & Blanckenhorn 2018 American Naturalist. doi: 10.1086/700096				1215	1065	1971	1357	2148	1265	2144	1178	1691	818	1064	826	1041	900	1317	963	1321	928	1538	947	1563	858	2.367348603
Sepsis	Sepsis_cynipsea	Rohner & Blanckenhorn 2018 American Naturalist. doi: 10.1086/700096				1654	1414	2297	1114	2363	938	2305	874	1766	934	1402	1359	1440	1415	1648	1271	1632	1249	1760	1127	1705	1046	2.124480356
Sepsis	Sepsis_cynipsea	Rohner & Blanckenhorn 2018 American Naturalist. doi: 10.1086/700096				1487	1749	2628	1627	2820	1377	2748	1254	1957	1064	1155	1511	1174	1637	1620	1515	1599	1464	1863	1330	1800	1208	2.762786441
Sepsis	Sepsis_cynipsea	Rohner & Blanckenhorn 2018 American Naturalist. doi: 10.1086/700096				1236	1428	2442	1471	2677	1251	2624	1120	1810	841	922	1152	932	1279	1415	1223	1395	1169	1684	1081	1642	950	2.88128613
Sepsis	Sepsis_cynipsea	Rohner & Blanckenhorn 2018 American Naturalist. doi: 10.1086/700096				1224	1523	2427	1673	2674	1484	2627	1357	1836	1012	950	1229	946	1351	1420	1346	1416	1292	1682	1237	1670	1101	2.85451462
Sepsis	Sepsis_cynipsea	Rohner & Blanckenhorn 2018 American Naturalist. doi: 10.1086/700096				1168	1274	2369	1393	2647	1168	2599	1019	1795	689	883	973	880	1104	1385	1076	1377	1015	1650	945	1622	804	2.90726871
Sepsis	Sepsis_cynipsea	Rohner & Blanckenhorn 2018 American Naturalist. doi: 10.1086/700096				987	1471	2149	1380	2356	1151	2288	1015	1484	807	674	1223	697	1356	1125	1256	1111	1196	1393	1071	1351	939	2.784463293
Sepsis	Sepsis_cynipsea	Rohner & Blanckenhorn 2018 American Naturalist. doi: 10.1086/700096				1123	1424	2335	1597	2572	1401	2532	1253	1760	890	863	1114	861	1244	1346	1240	1341	1187	1629	1125	1625	981	2.85359173
Sepsis	Sepsis_cynipsea	Rohner & Blanckenhorn 2018 American Naturalist. doi: 10.1086/700096				1370	1504	2559	1485	2780	1258	2723	1130	1900	892	1042	1249	1057	1367	1515	1292	1502	1245	1791	1144	1749	1015	2.853527387
Sepsis	Sepsis_cynipsea	Rohner & Blanckenhorn 2018 American Naturalist. doi: 10.1086/700096				818	1573	2020	1511	2247	1265	2179	1134	1366	923	488	1317	503	1445	998	1351	977	1297	1252	1181	1202	1052	2.881622746
Sepsis	Sepsis_cynipsea	Rohner & Blanckenhorn 2018 American Naturalist. doi: 10.1086/700096				1374	1012	2445	1624	2743	1537	2756	1410	2165	742	1218	619	1167	730	1596	893	1607	843	1932	912	1961	759	2.947686299
Sepsis	Sepsis_cynipsea	Rohner & Blanckenhorn 2018 American Naturalist. doi: 10.1086/700096				1484	1475	2662	1380	2859	1145	2790	1018	1952	833	1141	1247	1163	1365	1606	1259	1595	1207	1873	1088	1812	957	2.830752253
Sepsis	Sepsis_cynipsea	Rohner & Blanckenhorn 2018 American Naturalist. doi: 10.1086/700096				1204	1432	2403	1667	2666	1479	2630	1335	1891	931	943	1107	930	1235	1424	1259	1424	1205	1719	1158	1708	1021	2.893333132
Sepsis	Sepsis_duplicata	Rohner & Blanckenhorn 2018 American Naturalist. doi: 10.1086/700096				1702	1604	2303	1580	2407	1448	2380	1376	1930	1279	1543	1502	1548	1558	1739	1501	1733	1472	1854	1418	1834	1354	1.458207306
Sepsis	Sepsis_duplicata	Rohner & Blanckenhorn 2018 American Naturalist. doi: 10.1086/700096				1971	1772	2751	1624	2839	1452	2776	1361	2196	1327	1726	1671	1740	1740	2027	1626	2018	1591	2131	1513	2100	1433	1.88012487
Sepsis	Sepsis_duplicata	Rohner & Blanckenhorn 2018 American Naturalist. doi: 10.1086/700096				1893	1617	2670	1424	2759	1247	2709	1165	2054	1171	1645	1525	1661	1595	1946	1459	1933	1423	2057	1339	1997	1256	1.910526965
Sepsis	Sepsis_duplicata	Rohner & Blanckenhorn 2018 American Naturalist. doi: 10.1086/700096				1674	1344	2214	1591	2354	1536	2377	1457	2032	1152	1591	1169	1561	1219	1746	1264	1749	1235	1903	1249	1905	1185	1.447941692
Sepsis	Sepsis_duplicata	Rohner & Blanckenhorn 2018 American Naturalist. doi: 10.1086/700096				1595	1928	2224	1711	2291	1556	2238	1491	1734	1516	1383	1868	1401	1926	1614	1802	1601	1777	1697	1698	1660	1633	1.602534096
Sepsis	Sepsis_duplicata	Rohner & Blanckenhorn 2018 American Naturalist. doi: 10.1086/700096				1346	1481	1886	1638	2004	1559	2000	1480	1630	1267	1256	1335	1241	1387	1411	1403	1410	1374	1534	1369	1535	1311	1.324808872
Sepsis	Sepsis_duplicata	Rohner & Blanckenhorn 2018 American Naturalist. doi: 10.1086/700096				1516	1932	2256	1944	2401	1814	2381	1730	1815	1549	1319	1784	1310	1856	1602	1798	1599	1769	1715	1724	1686	1645	1.805413067
Sepsis	Sepsis_duplicata	Rohner & Blanckenhorn 2018 American Naturalist. doi: 10.1086/700096				2082	1079	2585	1339	2740	1291	2756	1205	2422	913	2007	913	1982	964	2152	1011	2160	983	2293	1000	2303	942	1.389952623
Sepsis	Sepsis_duplicata	Rohner & Blanckenhorn 2018 American Naturalist. doi: 10.1086/700096				1276	1549	1848	1408	1931	1271	1892	1196	1435	1199	1116	1477	1127	1529	1305	1446	1292	1421	1400	1346	1367	1294	1.416816936
Sepsis	Sepsis_duplicata	Rohner & Blanckenhorn 2018 American Naturalist. doi: 10.1086/700096				1538	1560	2300	1366	2382	1183	2336	1115	1723	1099	1312	1490	1320	1556	1597	1411	1579	1384	1670	1313	1622	1243	1.868726035
Sepsis	Sepsis_duplicata	Rohner & Blanckenhorn 2018 American Naturalist. doi: 10.1086/700096				1889	1306	2492	1405	2618	1304	2614	1240	2159	1029	1746	1165	1735	1221	1931	1211	1932	1184	2055	1159	2050	1083	1.498453538
Sepsis	Sepsis_duplicata	Rohner & Blanckenhorn 2018 American Naturalist. doi: 10.1086/700096				1564	1369	2343	1493	2491	1366	2478	1281	1934	1023	1392	1177	1379	1251	1682	1254	1680	1213	1832	1183	1806	1083	1.864040831
Sepsis	Sepsis_duplicata	Rohner & Blanckenhorn 2018 American Naturalist. doi: 10.1086/700096				1797	1348	2538	1264	2642	1116	2609	1035	2061	943	1611	1235	1607	1306	1860	1223	1850	1190	1994	1124	1950	1051	1.756064927
Sepsis	Sepsis_duplicata	Rohner & Blanckenhorn 2018 American Naturalist. doi: 10.1086/700096				1891	1187	2607	1275	2746	1152	2732	1067	2205	856	1706	1029	1691	1095	1988	1074	1985	1041	2074	1016	2056	944	1.745142368
Sepsis	Sepsis_duplicata	Rohner & Blanckenhorn 2018 American Naturalist. doi: 10.1086/700096				1472	951	2150	1164	2305	1060	2303	983	1852	692	1358	778	1336	841	1602	868	1606	835	1724	824	1719	741	1.659891638
Sepsis	Sepsis_duplicata	Rohner & Blanckenhorn 2018 American Naturalist. doi: 10.1086/700096				1731	1309	2246	1193	2315	1069	2281	1008	1842	994	1588	1237	1598	1286	1729	1220	1722	1198	1819	1136	1781	1085	1.279629477
Sepsis	Sepsis_duplicata	Rohner & Blanckenhorn 2018 American Naturalist. doi: 10.1086/700096				1836	1745	2592	1623	2683	1468	2642	1395	2086	1334	1634	1637	1637	1708	1909	1613	1898	1583	2041	1505	1987	1438	1.779406707
Sepsis	Sepsis_duplicata	Rohner & Blanckenhorn 2018 American Naturalist. doi: 10.1086/700096				1432	1710	2124	1667	2221	1528	2190	1463	1689	1355	1256	1597	1255	1660	1473	1604	1466	1576	1613	1515	1580	1450	1.635141882
Sepsis	Sepsis_duplicata	Rohner & Blanckenhorn 2018 American Naturalist. doi: 10.1086/700096				1782	1597	2460	1606	2577	1480	2562	1401	2065	1258	1647	1488	1642	1549	1867	1493	1864	1464	1979	1415	1960	1342	1.582748208
Sepsis	Sepsis_duplicata	Rohner & Blanckenhorn 2018 American Naturalist. doi: 10.1086/700096				1951	1907	2470	1646	2507	1511	2455	1449	2029	1525	1781	1870	1805	1918	1951	1800	1932	1784	2025	1688	1980	1636	1.377463867
Sepsis	Sepsis_duplicata	Rohner & Blanckenhorn 2018 American Naturalist. doi: 10.1086/700096				2173	1372	2704	1035	2727	879	2655	837	2192	962	1975	1363	2009	1409	2171	1247	2149	1227	2195	1149	2141	1107	1.495870203
Sepsis	Sepsis_duplicata	Rohner & Blanckenhorn 2018 American Naturalist. doi: 10.1086/700096				2022	1645	2611	1708	2730	1603	2714	1531	2303	1353	1879	1504	1872	1561	2038	1542	2037	1517	2189	1487	2184	1419	1.459727688
Sepsis	Sepsis_duplicata	Rohner & Blanckenhorn 2018 American Naturalist. doi: 10.1086/700096				2217	1858	2805	1703	2867	1574	2829	1510	2380	1504	2047	1792	2062	1846	2222	1765	2215	1740	2341	1654	2310	1598	1.44114364
Sepsis	Sepsis_duplicata	Rohner & Blanckenhorn 2018 American Naturalist. doi: 10.1086/700096				1799	1510	2445	1504	2564	1374	2531	1305	2050	1187	1640	1396	1640	1450	1873	1402	1864	1374	1986	1329	1969	1259	1.535011456
Sepsis	Sepsis_duplicata	Rohner & Blanckenhorn 2018 American Naturalist. doi: 10.1086/700096				1694	1541	2460	1395	2563	1236	2509	1145	1943	1092	1476	1426	1488	1501	1735	1399	1724	1374	1872	1286	1836	1197	1.852743041
Sepsis	Sepsis_duplicata	Rohner & Blanckenhorn 2018 American Naturalist. doi: 10.1086/700096				1742	1844	2505	1638	2599	1479	2545	1403	1950	1406	1535	1751	1548	1820	1794	1704	1783	1675	1921	1586	1872	1503	1.839466898
Sepsis	Sepsis_duplicata	Rohner & Blanckenhorn 2018 American Naturalist. doi: 10.1086/700096				1244	1734	1997	1512	2073	1337	2016	1258	1420	1253	1002	1640	1021	1713	1262	1587	1252	1558	1381	1461	1329	1374	1.875452994
Sepsis	Sepsis_duplicata	Rohner & Blanckenhorn 2018 American Naturalist. doi: 10.1086/700096				1459	1349	2141	1425	2281	1283	2243	1180	1735	1008	1298	1189	1288	1262	1568	1230	1565	1192	1619	1165	1603	1091	1.643658634
Sepsis	Sepsis_duplicata	Rohner & Blanckenhorn 2018 American Naturalist. doi: 10.1086/700096				1835	1244	2600	1419	2767	1305	2753	1198	2235	925	1668	1053	1642	1121	1959	1133	1955	1101	2076	1078	2063	991	1.879509168
Sepsis	Sepsis_duplicata	Rohner & Blanckenhorn 2018 American Naturalist. doi: 10.1086/700096				1781	1286	2549	1246	2669	1095	2625	998	2056	886	1574	1158	1572	1228	1840	1157	1831	1126	1962	1065	1934	995	1.836036708
Sepsis	Sepsis_duplicata	Rohner & Blanckenhorn 2018 American Naturalist. doi: 10.1086/700096				1955	1068	2691	1348	2864	1274	2873	1176	2389	818	1828	861	1792	929	2073	975	2077	942	2227	947	2254	853	1.875351912
Sepsis	Sepsis_duplicata	Rohner & Blanckenhorn 2018 American Naturalist. doi: 10.1086/700096				1379	1399	2137	1354	2248	1203	2211	1111	1653	1019	1186	1274	1188	1343	1459	1274	1451	1243	1572	1184	1535	1115	1.779189386
Sepsis	Sepsis_duplicata	Rohner & Blanckenhorn 2018 American Naturalist. doi: 10.1086/700096				2034	1921	2759	1634	2821	1450	2749	1378	2176	1443	1795	1858	1810	1931	2064	1768	2046	1741	2152	1643	2088	1581	1.847372687
Sepsis	Sepsis_duplicata	Rohner & Blanckenhorn 2018 American Naturalist. doi: 10.1086/700096				1771	1562	2507	1420	2608	1263	2562	1179	2000	1110	1532	1446	1532	1522	1782	1422	1771	1386	1936	1301	1891	1221	1.840722788
Sepsis	Sepsis_duplicata	Rohner & Blanckenhorn 2018 American Naturalist. doi: 10.1086/700096				1841	1664	2646	1566	2743	1414	2709	1338	2093	1235	1623	1537	1621	1613	1916	1519	1902	1486	2042	1417	2000	1334	1.896323382
Sepsis	Sepsis_duplicata	Rohner & Blanckenhorn 2018 American Naturalist. doi: 10.1086/700096				1647	1534	2439	1535	2572	1408	2544	1324	1968	1132	1477	1386	1462	1467	1741	1405	1735	1372	1866	1317	1852	1219	1.857272727
Sepsis	Sepsis_duplicata	Rohner & Blanckenhorn 2018 American Naturalist. doi: 10.1086/700096				1444	1663	2221	1504	2328	1351	2274	1261	1692	1225	1247	1554	1253	1632	1516	1518	1502	1489	1641	1407	1599	1331	1.844212917
Sepsis	Sepsis_duplicata	Rohner & Blanckenhorn 2018 American Naturalist. doi: 10.1086/700096				1810	1352	2512	1128	2595	946	2529	868	1943	889	1565	1279	1579	1352	1812	1219	1797	1185	1929	1076	1865	1013	1.815571191
Sepsis	Sepsis_duplicata	Rohner & Blanckenhorn 2018 American Naturalist. doi: 10.1086/700096				1721	1134	2479	934	2583	753	2525	668	1897	680	1495	1038	1502	1116	1794	971	1776	944	1883	867	1822	772	1.873404484
Sepsis	Sepsis_duplicata	Rohner & Blanckenhorn 2018 American Naturalist. doi: 10.1086/700096				1699	1341	2431	1289	2556	1141	2522	1053	1971	922	1509	1205	1511	1280	1757	1208	1753	1179	1907	1107	1873	1011	1.768872206
Sepsis	Sepsis_duplicata	Rohner & Blanckenhorn 2018 American Naturalist. doi: 10.1086/700096				1737	1461	2476	1103	2529	904	2461	830	1837	943	1478	1409	1489	1489	1750	1304	1728	1276	1846	1159	1771	1086	1.968656437
Sepsis	Sepsis_duplicata	Rohner & Blanckenhorn 2018 American Naturalist. doi: 10.1086/700096				2028	1644	2718	1317	2764	1143	2701	1075	2158	1146	1791	1592	1819	1664	2040	1503	2020	1472	2137	1355	2068	1297	1.808053148
Sepsis	Sepsis_flavimana	Rohner & Blanckenhorn 2018 American Naturalist. doi: 10.1086/700096				1379	1631	2282	1481	2399	1271	2334	1188	1666	1081	1106	1494	1123	1575	1397	1469	1383	1433	1588	1313	1532	1229	2.208699862
Sepsis	Sepsis_flavimana	Rohner & Blanckenhorn 2018 American Naturalist. doi: 10.1086/700096				1294	1650	2136	1362	2200	1162	2108	1075	1482	1110	1016	1575	1043	1650	1278	1508	1266	1479	1448	1336	1386	1267	2.109103993
Sepsis	Sepsis_flavimana	Rohner & Blanckenhorn 2018 American Naturalist. doi: 10.1086/700096				1868	1677	2544	1150	2554	935	2449	880	1875	1112	1594	1671	1643	1739	1838	1522	1804	1497	1914	1330	1833	1274	2.030420048
Sepsis	Sepsis_flavimana	Rohner & Blanckenhorn 2018 American Naturalist. doi: 10.1086/700096				1343	1450	2205	1455	2339	1295	2294	1194	1678	1028	1098	1291	1099	1362	1409	1313	1406	1277	1580	1217	1549	1134	2.05771198
Sepsis	Sepsis_flavimana	Rohner & Blanckenhorn 2018 American Naturalist. doi: 10.1086/700096				1661	1694	2403	1591	2510	1442	2453	1347	1927	1286	1449	1570	1454	1634	1667	1572	1653	1540	1837	1455	1806	1390	1.800643474
Sepsis	Sepsis_flavimana	Rohner & Blanckenhorn 2018 American Naturalist. doi: 10.1086/700096				1487	1010	2255	1597	2508	1509	2520	1363	2111	833	1425	718	1355	788	1653	935	1673	892	1887	946	1922	837	2.264559221
Sepsis	Sepsis_flavimana	Rohner & Blanckenhorn 2018 American Naturalist. doi: 10.1086/700096				1912	1645	2601	1533	2707	1373	2649	1278	2134	1205	1689	1529	1706	1595	1895	1528	1885	1497	2046	1402	2002	1348	1.740010873
Sepsis	Sepsis_flavimana	Rohner & Blanckenhorn 2018 American Naturalist. doi: 10.1086/700096				1771	1495	2582	1092	2628	875	2545	805	1887	925	1480	1447	1506	1529	1762	1333	1734	1306	1887	1140	1812	1078	2.160669147
Sepsis	Sepsis_flavimana	Rohner & Blanckenhorn 2018 American Naturalist. doi: 10.1086/700096				2062	1660	2673	1202	2667	1026	2576	973	2079	1158	1800	1656	1843	1711	2001	1545	1976	1522	2103	1350	2030	1304	1.815271547
Sepsis	Sepsis_flavimana	Rohner & Blanckenhorn 2018 American Naturalist. doi: 10.1086/700096				1595	1729	2352	1414	2409	1206	2334	1134	1723	1199	1316	1652	1348	1725	1556	1591	1532	1564	1693	1418	1635	1348	1.998698984
Sepsis	Sepsis_flavimana	Rohner & Blanckenhorn 2018 American Naturalist. doi: 10.1086/700096				534	1905	1386	1886	1488	1726	1442	1629	860	1506	340	1759	343	1827	549	1784	543	1746	786	1673	754	1590	1.965213307
Sepsis	Sepsis_flavimana	Rohner & Blanckenhorn 2018 American Naturalist. doi: 10.1086/700096				1845	1469	2513	1277	2594	1124	2531	1043	2018	1033	1600	1377	1618	1442	1794	1354	1780	1326	1994	1199	1942	1130	1.734023897
Sepsis	Sepsis_flavimana	Rohner & Blanckenhorn 2018 American Naturalist. doi: 10.1086/700096				1365	1310	2118	1366	2261	1220	2228	1119	1669	941	1171	1125	1168	1201	1389	1180	1382	1142	1564	1100	1536	1024	1.845603168
Sepsis	Sepsis_flavimana	Rohner & Blanckenhorn 2018 American Naturalist. doi: 10.1086/700096				1597	1675	2311	1402	2355	1231	2281	1152	1744	1198	1341	1607	1361	1672	1558	1553	1541	1522	1704	1391	1648	1330	1.837866201
Sepsis	Sepsis_flavimana	Rohner & Blanckenhorn 2018 American Naturalist. doi: 10.1086/700096				1812	1341	2563	1284	2663	1146	2630	1062	2122	940	1597	1222	1602	1285	1823	1226	1819	1192	2039	1109	2008	1041	1.808549092
Sepsis	Sepsis_flavimana	Rohner & Blanckenhorn 2018 American Naturalist. doi: 10.1086/700096				1808	1229	2674	1231	2798	1084	2758	971	2170	757	1567	1042	1567	1130	1853	1084	1850	1035	2032	960	1998	884	2.081553027
Sepsis	Sepsis_flavimana	Rohner & Blanckenhorn 2018 American Naturalist. doi: 10.1086/700096				1220	1133	2120	1354	2296	1191	2275	1054	1675	731	1018	905	991	986	1296	995	1294	954	1553	920	1524	801	2.224736346
Sepsis	Sepsis_flavimana	Rohner & Blanckenhorn 2018 American Naturalist. doi: 10.1086/700096				1428	1690	2311	1571	2419	1372	2355	1281	1701	1176	1152	1546	1168	1630	1446	1533	1434	1490	1623	1394	1566	1309	2.147100611
Sepsis	Sepsis_flavimana	Rohner & Blanckenhorn 2018 American Naturalist. doi: 10.1086/700096				1289	1709	2251	1642	2391	1438	2333	1339	1663	1185	1016	1528	1019	1623	1348	1539	1342	1495	1574	1394	1523	1306	2.303884709
Sepsis	Sepsis_flavimana	Rohner & Blanckenhorn 2018 American Naturalist. doi: 10.1086/700096				1602	1695	2542	1571	2662	1359	2599	1273	1945	1149	1332	1552	1350	1641	1617	1537	1605	1499	1817	1393	1779	1299	2.270963415
Sepsis	Sepsis_flavimana	Rohner & Blanckenhorn 2018 American Naturalist. doi: 10.1086/700096				1109	1472	2016	1402	2131	1214	2087	1130	1470	955	873	1299	876	1388	1174	1302	1161	1267	1357	1161	1319	1086	2.140612745
Sepsis	Sepsis_flavimana	Rohner & Blanckenhorn 2018 American Naturalist. doi: 10.1086/700096				1250	1511	2226	1340	2342	1121	2268	1009	1589	925	987	1350	1008	1445	1329	1326	1316	1277	1513	1155	1459	1052	2.309189284
Sepsis	Sepsis_flavimana	Rohner & Blanckenhorn 2018 American Naturalist. doi: 10.1086/700096				1644	1262	2635	1023	2740	788	2666	693	1988	606	1326	1112	1345	1211	1668	1080	1650	1033	1886	878	1836	776	2.449168773
Sepsis	Sepsis_flavimana	Rohner & Blanckenhorn 2018 American Naturalist. doi: 10.1086/700096				1885	1662	2860	1385	2937	1131	2834	1035	2159	1021	1583	1537	1614	1636	1932	1475	1914	1425	2099	1264	2039	1188	2.369103452
Sepsis	Sepsis_flavimana	Rohner & Blanckenhorn 2018 American Naturalist. doi: 10.1086/700096				1401	1485	2428	1056	2475	808	2372	722	1613	800	1076	1396	1107	1494	1434	1280	1412	1240	1586	1071	1491	997	2.557623985
Sepsis	Sepsis_flavimana	Rohner & Blanckenhorn 2018 American Naturalist. doi: 10.1086/700096				1637	1491	2683	1504	2863	1307	2821	1199	2046	975	1360	1252	1354	1358	1701	1308	1698	1259	1973	1185	1917	1066	2.518901401
Sepsis	Sepsis_flavimana	Rohner & Blanckenhorn 2018 American Naturalist. doi: 10.1086/700096				1709	1710	2676	1587	2802	1376	2749	1278	2043	1149	1432	1547	1440	1640	1777	1528	1768	1489	1955	1376	1910	1280	2.320288889
Sepsis	Sepsis_flavimana	Rohner & Blanckenhorn 2018 American Naturalist. doi: 10.1086/700096				1347	1310	2420	1196	2540	976	2467	870	1725	746	1045	1139	1059	1236	1390	1138	1377	1096	1628	979	1580	866	2.525552495
Sepsis	Sepsis_flavimana	Rohner & Blanckenhorn 2018 American Naturalist. doi: 10.1086/700096				1430	896	2419	1071	2617	894	2569	771	1898	466	1202	659	1187	753	1517	742	1516	701	1760	660	1727	550	2.395081825
Sepsis	Sepsis_flavimana	Rohner & Blanckenhorn 2018 American Naturalist. doi: 10.1086/700096				1672	1396	2694	1215	2821	1007	2753	904	2012	825	1401	1243	1414	1339	1754	1206	1742	1166	1929	1052	1884	955	2.41113344
Sepsis	Sepsis_flavimana	Rohner & Blanckenhorn 2018 American Naturalist. doi: 10.1086/700096				1366	1521	2378	1539	2548	1318	2502	1206	1825	967	1140	1309	1147	1407	1462	1354	1464	1304	1684	1214	1645	1112	2.384636734
Sepsis	Sepsis_flavimana	Rohner & Blanckenhorn 2018 American Naturalist. doi: 10.1086/700096				1677	1602	2690	1662	2865	1471	2807	1323	2110	1104	1430	1407	1426	1501	1730	1450	1726	1410	1981	1333	1947	1218	2.422275217
Sepsis	Sepsis_flavimana	Rohner & Blanckenhorn 2018 American Naturalist. doi: 10.1086/700096				1725	1451	2747	1365	2888	1159	2820	1044	2092	907	1449	1273	1455	1367	1767	1282	1747	1239	2015	1124	1951	1021	2.432241262
Sepsis	Sepsis_flavimana	Rohner & Blanckenhorn 2018 American Naturalist. doi: 10.1086/700096				1418	1555	2388	1512	2538	1301	2477	1197	1795	1033	1148	1380	1154	1469	1513	1384	1507	1335	1711	1254	1659	1144	2.310038389
Sepsis	Sepsis_flavimana	Rohner & Blanckenhorn 2018 American Naturalist. doi: 10.1086/700096				1017	952	2057	1127	2248	961	2220	842	1547	502	799	701	776	795	1135	792	1132	749	1388	702	1360	586	2.481569691
Sepsis	Sepsis_fulgens	Rohner & Blanckenhorn 2018 American Naturalist. doi: 10.1086/700096				1355	1426	2124	1706	2350	1598	2348	1481	1858	1102	1198	1168	1177	1259	1484	1302	1490	1264	1705	1257	1712	1148	2.482863864
Sepsis	Sepsis_fulgens	Rohner & Blanckenhorn 2018 American Naturalist. doi: 10.1086/700096				1033	1131	1687	635	1707	416	1623	355	1018	554	719	1120	782	1179	973	974	947	951	1069	766	979	698	2.472500483
Sepsis	Sepsis_fulgens	Rohner & Blanckenhorn 2018 American Naturalist. doi: 10.1086/700096				1374	1251	2120	1126	2244	935	2186	851	1612	773	1146	1113	1168	1189	1421	1095	1411	1063	1576	968	1523	881	2.252282802
Sepsis	Sepsis_fulgens	Rohner & Blanckenhorn 2018 American Naturalist. doi: 10.1086/700096				1524	854	2334	705	2459	507	2410	409	1783	324	1258	705	1282	790	1546	685	1534	649	1729	531	1686	427	2.490103877
Sepsis	Sepsis_fulgens	Rohner & Blanckenhorn 2018 American Naturalist. doi: 10.1086/700096				1266	1001	1952	894	2078	711	2027	624	1494	568	1071	877	1102	946	1308	866	1293	836	1456	744	1406	663	2.072293692
Sepsis	Sepsis_fulgens	Rohner & Blanckenhorn 2018 American Naturalist. doi: 10.1086/700096				1430	1074	2207	772	2284	558	2208	482	1562	523	1129	988	1175	1062	1432	902	1412	869	1560	732	1490	646	2.489595108
Sepsis	Sepsis_fulgens	Rohner & Blanckenhorn 2018 American Naturalist. doi: 10.1086/700096				1462	1128	2259	1064	2418	878	2355	776	1739	657	1234	963	1248	1043	1522	970	1515	935	1706	845	1657	753	2.390892174
Sepsis	Sepsis_fulgens	Rohner & Blanckenhorn 2018 American Naturalist. doi: 10.1086/700096				1637	1323	2229	1049	2275	870	2207	802	1731	860	1404	1262	1445	1319	1623	1193	1603	1165	1724	1046	1675	980	1.948910076
Sepsis	Sepsis_fulgens	Rohner & Blanckenhorn 2018 American Naturalist. doi: 10.1086/700096				1827	1412	2581	1023	2634	797	2535	730	1905	837	1530	1358	1574	1427	1812	1244	1786	1217	1946	1042	1862	967	2.509766493
Sepsis	Sepsis_fulgens	Rohner & Blanckenhorn 2018 American Naturalist. doi: 10.1086/700096				1327	1814	2040	1752	2182	1575	2136	1488	1594	1372	1114	1670	1134	1743	1354	1681	1348	1646	1523	1556	1502	1464	2.181600505
Sepsis	Sepsis_fulgens	Rohner & Blanckenhorn 2018 American Naturalist. doi: 10.1086/700096				1009	1138	1731	940	1835	731	1780	647	1164	638	723	1025	761	1097	1006	977	990	946	1144	823	1078	752	2.323689235
Sepsis	Sepsis_fulgens	Rohner & Blanckenhorn 2018 American Naturalist. doi: 10.1086/700096				1447	1032	2141	762	2223	561	2164	489	1562	528	1201	939	1237	1009	1449	877	1428	850	1580	711	1516	635	2.230791403
Sepsis	Sepsis_fulgens	Rohner & Blanckenhorn 2018 American Naturalist. doi: 10.1086/700096				1419	1461	2210	1178	2311	952	2238	858	1600	892	1148	1354	1191	1435	1458	1275	1435	1243	1596	1103	1522	1015	2.493700554
Sepsis	Sepsis_fulgens	Rohner & Blanckenhorn 2018 American Naturalist. doi: 10.1086/700096				1236	1109	2064	948	2176	760	2119	674	1485	582	985	969	1010	1052	1290	939	1275	903	1451	796	1390	704	2.463374494
Sepsis	Sepsis_fulgens	Rohner & Blanckenhorn 2018 American Naturalist. doi: 10.1086/700096				1301	1569	2052	1229	2139	1011	2057	933	1441	1002	1019	1493	1060	1567	1291	1403	1274	1376	1429	1219	1359	1142	2.475127837
Sepsis	Sepsis_fulgens	Rohner & Blanckenhorn 2018 American Naturalist. doi: 10.1086/700096				1089	1219	1847	1346	2029	1207	2005	1104	1485	843	900	1009	904	1092	1160	1084	1157	1045	1355	1011	1351	912	2.322240166
Sepsis	Sepsis_fulgens	Rohner & Blanckenhorn 2018 American Naturalist. doi: 10.1086/700096				1680	1010	2343	1082	2494	945	2478	849	2016	637	1504	824	1504	895	1745	879	1745	843	1911	800	1903	705	2.037648266
Sepsis	Sepsis_fulgens	Rohner & Blanckenhorn 2018 American Naturalist. doi: 10.1086/700096				1648	1276	2273	1500	2435	1403	2429	1306	1991	1024	1523	1082	1518	1148	1726	1179	1732	1148	1912	1150	1910	1058	1.959698484
Sepsis	Sepsis_fulgens	Rohner & Blanckenhorn 2018 American Naturalist. doi: 10.1086/700096				1363	1424	1940	1649	2100	1566	2105	1471	1714	1172	1244	1229	1232	1293	1425	1322	1431	1293	1604	1294	1613	1210	1.884712378
Sepsis	Sepsis_fulgens	Rohner & Blanckenhorn 2018 American Naturalist. doi: 10.1086/700096				979	1045	1521	1248	1688	1166	1689	1072	1300	790	866	845	857	915	1040	939	1038	912	1200	912	1205	828	1.796925781
Sepsis	Sepsis_fulgens	Rohner & Blanckenhorn 2018 American Naturalist. doi: 10.1086/700096				846	1187	1696	1338	1873	1197	1844	1094	1301	796	643	960	648	1049	928	1045	924	1010	1156	977	1166	862	2.540709596
Sepsis	Sepsis_fulgens	Rohner & Blanckenhorn 2018 American Naturalist. doi: 10.1086/700096				1569	1209	2370	1076	2491	893	2446	803	1830	702	1321	1059	1341	1137	1618	1041	1604	1010	1788	907	1729	815	2.40880726
Sepsis	Sepsis_fulgens	Rohner & Blanckenhorn 2018 American Naturalist. doi: 10.1086/700096				1430	1090	2126	784	2195	583	2112	514	1521	582	1161	1023	1203	1093	1415	938	1394	911	1536	769	1468	698	2.277875609
Sepsis	Sepsis_fulgens	Rohner & Blanckenhorn 2018 American Naturalist. doi: 10.1086/700096				1373	1664	2192	1650	2351	1481	2305	1367	1713	1198	1139	1483	1156	1566	1442	1509	1430	1469	1626	1398	1608	1280	2.450185307
Sepsis	Sepsis_fulgens	Rohner & Blanckenhorn 2018 American Naturalist. doi: 10.1086/700096				1458	1352	2167	1259	2289	1089	2246	1003	1698	900	1245	1206	1261	1276	1487	1204	1479	1173	1639	1088	1608	999	2.150398024
Sepsis	Sepsis_fulgens	Rohner & Blanckenhorn 2018 American Naturalist. doi: 10.1086/700096				1643	1786	2408	1970	2602	1822	2587	1712	2038	1410	1475	1574	1475	1653	1740	1653	1740	1617	1935	1585	1928	1478	1.930992157
Sepsis	Sepsis_fulgens	Rohner & Blanckenhorn 2018 American Naturalist. doi: 10.1086/700096				1520	2187	2135	2099	2251	1945	2204	1846	1694	1787	1329	2058	1347	2127	1523	2060	1514	2030	1662	1951	1631	1876	1.565877774
Sepsis	Sepsis_fulgens	Rohner & Blanckenhorn 2018 American Naturalist. doi: 10.1086/700096				1667	2236	2329	1971	2423	1767	2347	1684	1771	1750	1417	2149	1459	2215	1643	2099	1617	2069	1767	1940	1707	1871	1.798266952
Sepsis	Sepsis_fulgens	Rohner & Blanckenhorn 2018 American Naturalist. doi: 10.1086/700096				1698	1892	2427	1896	2577	1737	2540	1630	1988	1475	1514	1730	1535	1802	1747	1758	1744	1720	1922	1660	1902	1563	1.781934456
Sepsis	Sepsis_fulgens	Rohner & Blanckenhorn 2018 American Naturalist. doi: 10.1086/700096				1820	1822	2653	2050	2859	1900	2848	1775	2295	1426	1637	1561	1626	1653	1924	1676	1928	1634	2165	1611	2162	1494	2.124066194
Sepsis	Sepsis_fulgens	Rohner & Blanckenhorn 2018 American Naturalist. doi: 10.1086/700096				1870	1856	2662	1785	2795	1596	2730	1492	2135	1387	1628	1697	1649	1777	1928	1701	1919	1662	2083	1585	2045	1481	1.934996437
Sepsis	Sepsis_fulgens	Rohner & Blanckenhorn 2018 American Naturalist. doi: 10.1086/700096				1568	1291	2618	1426	2846	1216	2807	1061	2103	711	1293	995	1289	1118	1671	1086	1671	1033	1952	964	1929	819	2.627504217
Sepsis	Sepsis_fulgens	Rohner & Blanckenhorn 2018 American Naturalist. doi: 10.1086/700096				1393	1104	2473	1525	2765	1390	2762	1243	2099	719	1219	772	1194	886	1579	959	1590	904	1867	915	1886	771	2.773353231
Sepsis	Sepsis_fulgens	Rohner & Blanckenhorn 2018 American Naturalist. doi: 10.1086/700096				1227	1124	2330	1054	2536	803	2471	672	1645	478	925	873	949	991	1321	903	1307	849	1582	725	1526	582	2.687785234
Sepsis	Sepsis_fulgens	Rohner & Blanckenhorn 2018 American Naturalist. doi: 10.1086/700096				1855	1340	2913	1552	3171	1364	3148	1211	2463	823	1626	1035	1606	1150	2003	1157	2012	1108	2276	1062	2256	914	2.642483132
Sepsis	Sepsis_fulgens	Rohner & Blanckenhorn 2018 American Naturalist. doi: 10.1086/700096				1594	1772	2624	1480	2783	1205	2704	1092	1865	1053	1230	1600	1283	1711	1618	1541	1603	1491	1825	1330	1753	1197	2.663724966
Sepsis	Sepsis_fulgens	Rohner & Blanckenhorn 2018 American Naturalist. doi: 10.1086/700096				1484	1543	2623	1582	2839	1360	2793	1223	2016	945	1205	1278	1215	1402	1605	1342	1599	1286	1892	1192	1855	1051	2.73421921
Sepsis	Sepsis_fulgens	Rohner & Blanckenhorn 2018 American Naturalist. doi: 10.1086/700096				1257	815	2309	1172	2580	1033	2580	892	1934	390	1064	469	1043	586	1431	646	1445	598	1746	600	1740	447	2.694768087
Sepsis	Sepsis_fulgens	Rohner & Blanckenhorn 2018 American Naturalist. doi: 10.1086/700096				1719	1508	2826	1624	3055	1418	3010	1274	2256	947	1453	1234	1446	1352	1854	1317	1857	1268	2109	1196	2088	1043	2.68755008
Sepsis	Sepsis_fulgens	Rohner & Blanckenhorn 2018 American Naturalist. doi: 10.1086/700096				1568	1165	2638	1370	2869	1179	2842	1043	2131	648	1323	838	1306	961	1718	974	1717	919	1978	874	1964	725	2.641105595
Sepsis	Sepsis_fulgens	Rohner & Blanckenhorn 2018 American Naturalist. doi: 10.1086/700096				1413	1711	2481	1824	2717	1619	2663	1487	1918	1162	1151	1427	1148	1546	1565	1519	1561	1466	1799	1399	1768	1247	2.605727176
Sepsis	Sepsis_fulgens	Rohner & Blanckenhorn 2018 American Naturalist. doi: 10.1086/700096				1757	2092	2695	1548	2763	1231	2660	1137	1844	1294	1357	2011	1421	2113	1763	1830	1728	1788	1879	1586	1772	1487	2.677255322
Sepsis	Sepsis_fulgens	Rohner & Blanckenhorn 2018 American Naturalist. doi: 10.1086/700096				1512	1069	2580	1340	2823	1162	2814	1012	2139	558	1253	723	1239	841	1646	872	1649	821	1956	788	1945	637	2.725125487
Sepsis	Sepsis_fulgens	Rohner & Blanckenhorn 2018 American Naturalist. doi: 10.1086/700096				1790	1418	2797	905	2890	592	2772	489	1952	653	1408	1338	1464	1440	1816	1174	1789	1132	1967	933	1863	833	2.743226213
Sepsis	Sepsis_fulgens	Rohner & Blanckenhorn 2018 American Naturalist. doi: 10.1086/700096				1748	1488	2891	1319	3061	1065	2970	916	2195	771	1418	1250	1443	1383	1803	1258	1791	1202	2085	1053	2016	919	2.780276717
Sepsis	Sepsis_fulgens	Rohner & Blanckenhorn 2018 American Naturalist. doi: 10.1086/700096				1569	1160	2636	1345	2880	1165	2852	1018	2124	652	1317	852	1306	970	1690	968	1694	919	1980	876	1954	735	2.651676817
Sepsis	Sepsis_fulgens	Rohner & Blanckenhorn 2018 American Naturalist. doi: 10.1086/700096				1461	2086	2560	1989	2773	1731	2701	1596	1879	1427	1159	1854	1164	1968	1571	1858	1561	1806	1799	1684	1739	1560	2.693178983
Sepsis	Sepsis_lateralis	Rohner & Blanckenhorn 2018 American Naturalist. doi: 10.1086/700096				1207	1433	1775	1491	1952	1354	1913	1259	1456	1125	1022	1296	1026	1355	1217	1331	1220	1302	1363	1264	1341	1200	1.857561751
Sepsis	Sepsis_lateralis	Rohner & Blanckenhorn 2018 American Naturalist. doi: 10.1086/700096				1311	1350	2106	1433	2298	1269	2240	1143	1683	939	1090	1167	1087	1248	1380	1212	1377	1174	1559	1122	1545	1027	2.428987869
Sepsis	Sepsis_lateralis	Rohner & Blanckenhorn 2018 American Naturalist. doi: 10.1086/700096				1397	1644	2048	1641	2193	1476	2124	1371	1610	1265	1179	1506	1187	1575	1413	1528	1407	1495	1544	1437	1521	1362	2.027988168
Sepsis	Sepsis_lateralis	Rohner & Blanckenhorn 2018 American Naturalist. doi: 10.1086/700096				1173	1531	1873	1497	2020	1323	1953	1227	1425	1116	958	1398	965	1470	1208	1407	1200	1370	1354	1297	1321	1218	2.141120838
Sepsis	Sepsis_lateralis	Rohner & Blanckenhorn 2018 American Naturalist. doi: 10.1086/700096				1129	1190	1813	1559	2028	1474	2025	1349	1602	971	1000	958	972	1015	1225	1096	1234	1067	1420	1088	1439	1001	2.324161419
Sepsis	Sepsis_lateralis	Rohner & Blanckenhorn 2018 American Naturalist. doi: 10.1086/700096				1352	1333	2210	1110	2321	888	2222	787	1553	767	1046	1215	1071	1310	1386	1154	1357	1111	1499	1007	1442	910	2.652437015
Sepsis	Sepsis_lateralis	Rohner & Blanckenhorn 2018 American Naturalist. doi: 10.1086/700096				1170	1055	2059	1308	2277	1150	2256	1026	1666	641	963	784	936	882	1325	910	1320	861	1498	834	1509	706	2.759777135
Sepsis	Sepsis_lateralis	Rohner & Blanckenhorn 2018 American Naturalist. doi: 10.1086/700096				1178	1090	1728	1447	1932	1390	1936	1278	1617	912	1094	887	1064	947	1288	1020	1296	987	1457	1009	1483	932	1.977269993
Sepsis	Sepsis_lateralis	Rohner & Blanckenhorn 2018 American Naturalist. doi: 10.1086/700096				1582	1311	2249	1595	2444	1498	2431	1374	2028	1045	1439	1083	1421	1158	1692	1211	1696	1174	1867	1176	1882	1083	2.180950079
Sepsis	Sepsis_lateralis	Rohner & Blanckenhorn 2018 American Naturalist. doi: 10.1086/700096				1159	1156	1818	1361	2013	1244	1993	1135	1526	860	1000	954	977	1023	1233	1047	1241	1012	1401	999	1395	917	2.123528958
Sepsis	Sepsis_lateralis	Rohner & Blanckenhorn 2018 American Naturalist. doi: 10.1086/700096				1723	1644	2434	1772	2616	1623	2572	1502	2058	1270	1517	1456	1505	1527	1782	1512	1783	1479	1940	1436	1932	1347	2.236830549
Sepsis	Sepsis_lateralis	Rohner & Blanckenhorn 2018 American Naturalist. doi: 10.1086/700096				998	1484	1768	1327	1878	1127	1799	1035	1215	981	733	1361	751	1446	1021	1327	1003	1290	1151	1191	1112	1095	2.367388512
Sepsis	Sepsis_lateralis	Rohner & Blanckenhorn 2018 American Naturalist. doi: 10.1086/700096				1244	971	1904	968	2060	793	1997	697	1488	581	1050	843	1059	914	1267	856	1258	826	1401	755	1379	682	2.044339048
Sepsis	Sepsis_lateralis	Rohner & Blanckenhorn 2018 American Naturalist. doi: 10.1086/700096				945	1427	1867	1559	2068	1385	2019	1259	1372	951	681	1183	654	1289	1058	1264	1047	1213	1236	1165	1213	1044	2.823315888
Sepsis	Sepsis_lateralis	Rohner & Blanckenhorn 2018 American Naturalist. doi: 10.1086/700096				1512	1530	2151	1457	2263	1270	2203	1179	1700	1117	1263	1413	1276	1481	1507	1404	1498	1372	1627	1297	1597	1226	2.036092906
Sepsis	Sepsis_lateralis	Rohner & Blanckenhorn 2018 American Naturalist. doi: 10.1086/700096				1738	1111	2379	1385	2586	1289	2567	1173	2143	844	1610	885	1584	956	1838	1012	1849	974	1994	975	2011	884	2.120530441
Sepsis	Sepsis_lateralis	Rohner & Blanckenhorn 2018 American Naturalist. doi: 10.1086/700096				1313	901	2222	775	2357	552	2276	437	1613	328	997	729	1007	839	1385	705	1367	663	1517	572	1487	449	2.759567004
Sepsis	Sepsis_lateralis	Rohner & Blanckenhorn 2018 American Naturalist. doi: 10.1086/700096				1648	956	2315	902	2441	725	2373	625	1869	554	1440	831	1455	896	1676	832	1666	798	1790	728	1766	655	2.029920839
Sepsis	Sepsis_lateralis	Rohner & Blanckenhorn 2018 American Naturalist. doi: 10.1086/700096				1442	1459	2190	1252	2296	1039	2210	949	1628	955	1182	1371	1210	1450	1458	1313	1440	1279	1574	1175	1530	1081	2.346347246
Sepsis	Sepsis_lateralis	Rohner & Blanckenhorn 2018 American Naturalist. doi: 10.1086/700096				1406	1606	2138	1232	2200	986	2101	909	1497	1049	1081	1564	1127	1642	1411	1430	1380	1395	1496	1260	1429	1193	2.506334835
Sepsis	Sepsis_lateralis	Rohner & Blanckenhorn 2018 American Naturalist. doi: 10.1086/700096				1389	939	2199	1040	2388	865	2343	750	1770	502	1146	724	1136	812	1463	787	1459	743	1615	697	1620	589	2.517267559
Sepsis	Sepsis_lateralis	Rohner & Blanckenhorn 2018 American Naturalist. doi: 10.1086/700096				690	1103	1387	954	1515	743	1452	658	864	642	453	1011	477	1082	717	968	702	935	817	847	763	777	2.207723562
Sepsis	Sepsis_lateralis	Rohner & Blanckenhorn 2018 American Naturalist. doi: 10.1086/700096				1435	1155	2201	1164	2351	973	2283	865	1717	735	1203	999	1209	1074	1496	1019	1487	981	1622	920	1589	840	2.300853578
Sepsis	Sepsis_lateralis	Rohner & Blanckenhorn 2018 American Naturalist. doi: 10.1086/700096				1708	1072	2282	1466	2505	1401	2518	1278	2187	887	1607	821	1568	887	1812	985	1826	951	1992	982	2033	904	2.156580114
Sepsis	Sepsis_lateralis	Rohner & Blanckenhorn 2018 American Naturalist. doi: 10.1086/700096				1161	1371	1810	1359	1966	1186	1909	1081	1389	977	959	1233	973	1304	1201	1245	1193	1208	1324	1144	1296	1066	2.023326068
Sepsis	Sepsis_lateralis	Rohner & Blanckenhorn 2018 American Naturalist. doi: 10.1086/700096				1147	1359	1884	1414	2069	1229	2014	1117	1464	919	887	1150	887	1234	1187	1201	1177	1157	1363	1097	1345	998	2.367524616
Sepsis	Sepsis_lateralis	Rohner & Blanckenhorn 2018 American Naturalist. doi: 10.1086/700096				1261	1328	1963	1173	2078	971	1993	875	1458	858	1025	1232	1045	1307	1282	1192	1267	1157	1402	1059	1360	978	2.188889649
Sepsis	Sepsis_lateralis	Rohner & Blanckenhorn 2018 American Naturalist. doi: 10.1086/700096				1417	1371	2098	1259	2237	1065	2169	968	1616	928	1175	1268	1185	1336	1434	1237	1423	1207	1554	1118	1506	1052	2.17204152
Sepsis	Sepsis_lateralis	Rohner & Blanckenhorn 2018 American Naturalist. doi: 10.1086/700096				1568	1561	2236	1610	2392	1451	2338	1352	1858	1202	1390	1402	1393	1473	1634	1444	1629	1407	1773	1354	1751	1280	2.012586851
Sepsis	Sepsis_lateralis	Rohner & Blanckenhorn 2018 American Naturalist. doi: 10.1086/700096				1550	1361	2610	1260	2830	987	2748	854	1935	687	1169	1148	1194	1268	1610	1135	1593	1079	1782	980	1733	845	2.739204079
Sepsis	Sepsis_lateralis	Rohner & Blanckenhorn 2018 American Naturalist. doi: 10.1086/700096				1776	1967	2750	1470	2820	1145	2672	1061	1852	1203	1320	1884	1387	2001	1771	1713	1722	1661	1868	1492	1756	1402	2.73495752
Sepsis	Sepsis_lateralis	Rohner & Blanckenhorn 2018 American Naturalist. doi: 10.1086/700096				1495	1585	2599	1588	2814	1344	2741	1201	1953	956	1150	1342	1160	1457	1600	1370	1583	1312	1785	1229	1762	1096	2.740840974
Sepsis	Sepsis_lateralis	Rohner & Blanckenhorn 2018 American Naturalist. doi: 10.1086/700096				1587	1390	2708	1384	2905	1135	2831	987	2045	744	1237	1131	1227	1257	1697	1170	1684	1110	1950	1006	1897	854	2.766661976
Sepsis	Sepsis_lateralis	Rohner & Blanckenhorn 2018 American Naturalist. doi: 10.1086/700096				1559	1419	2666	1318	2866	1046	2789	912	1984	718	1201	1183	1209	1305	1680	1182	1662	1118	1919	987	1841	855	2.760316584
Sepsis	Sepsis_lateralis	Rohner & Blanckenhorn 2018 American Naturalist. doi: 10.1086/700096				1600	1069	2691	1288	2952	1076	2894	926	2153	526	1299	749	1286	875	1743	869	1746	807	1989	761	1980	617	2.764337878
Sepsis	Sepsis_lateralis	Rohner & Blanckenhorn 2018 American Naturalist. doi: 10.1086/700096				1453	1310	2590	1355	2806	1101	2726	947	1941	668	1104	1027	1108	1158	1567	1090	1553	1027	1795	932	1782	781	2.810751389
Sepsis	Sepsis_lateralis	Rohner & Blanckenhorn 2018 American Naturalist. doi: 10.1086/700096				1504	1456	2552	1198	2713	890	2592	770	1760	738	1100	1286	1130	1407	1538	1224	1514	1167	1704	1021	1632	904	2.727180665
Sepsis	Sepsis_lateralis	Rohner & Blanckenhorn 2018 American Naturalist. doi: 10.1086/700096				1461	988	2600	1282	2883	1077	2847	908	2133	446	1192	633	1165	764	1668	795	1672	726	1922	690	1943	517	2.888992629
Sepsis	Sepsis_lateralis	Rohner & Blanckenhorn 2018 American Naturalist. doi: 10.1086/700096				1484	1351	2621	1533	2886	1310	2821	1135	2054	764	1194	1036	1170	1170	1634	1149	1631	1081	1849	1023	1842	876	2.83851162
Sepsis	Sepsis_lateralis	Rohner & Blanckenhorn 2018 American Naturalist. doi: 10.1086/700096				1701	1312	2786	1097	2945	812	2833	672	2014	581	1326	1121	1359	1237	1800	1065	1771	1003	1935	886	1857	760	2.714203881
Sepsis	Sepsis_lateralis	Rohner & Blanckenhorn 2018 American Naturalist. doi: 10.1086/700096				1597	1718	2692	1485	2837	1190	2711	1068	1897	1008	1189	1530	1206	1657	1641	1488	1626	1427	1815	1295	1749	1166	2.769088303
Sepsis	Sepsis_lateralis	Rohner & Blanckenhorn 2018 American Naturalist. doi: 10.1086/700096				1537	1343	2650	1438	2879	1201	2807	1055	1995	759	1210	1066	1211	1190	1649	1143	1647	1082	1914	999	1852	854	2.753395835
Sepsis	Sepsis_lateralis	Rohner & Blanckenhorn 2018 American Naturalist. doi: 10.1086/700096				1742	1780	2800	1511	2950	1205	2839	1107	2007	1078	1321	1614	1362	1737	1774	1550	1744	1491	1935	1352	1880	1221	2.74572907
Sepsis	Sepsis_luteipes	Rohner et al 2015 Insect Conservation and Diversity. doi: 10.1111/icad.12114				882	1130	1746	1018	1884	800	1814	697	1222	590	613	969	633	1062	890	972	882	935	1113	826	1072	733	2.492506977
Sepsis	Sepsis_luteipes	Rohner et al 2015 Insect Conservation and Diversity. doi: 10.1111/icad.12114				1168	1848	1992	1716	2120	1496	2042	1394	1450	1330	890	1706	911	1781	1160	1688	1160	1662	1365	1537	1323	1459	2.408185213
Sepsis	Sepsis_luteipes	Rohner et al 2015 Insect Conservation and Diversity. doi: 10.1111/icad.12114				832	1433	1650	1431	1820	1243	1762	1140	1176	984	582	1238	601	1323	846	1275	846	1235	1062	1164	1042	1085	2.373833797
Sepsis	Sepsis_neglecta	Rohner & Berger 2023 PNAS, new data. doi:10.1073/pnas.2211210120				790	1501	1570	1556	1699	1413	1663	1313	1172	1116	572	1306	567	1386	915	1374	912	1331	1085	1282	1071	1175	2.266784146
Sepsis	Sepsis_neglecta	Rohner & Berger 2023 PNAS, new data. doi:10.1073/pnas.2211210120				1099	1308	1863	1231	1984	1065	1939	971	1407	854	865	1158	874	1236	1227	1154	1219	1106	1352	1031	1319	934	2.245372429
Sepsis	Sepsis_neglecta	Rohner & Berger 2023 PNAS, new data. doi:10.1073/pnas.2211210120				1485	1588	2197	1382	2300	1195	2236	1107	1689	1085	1239	1475	1256	1557	1557	1418	1533	1381	1680	1264	1620	1179	2.213919336
Sepsis	Sepsis_neglecta	Rohner & Berger 2023 PNAS, new data. doi:10.1073/pnas.2211210120				1247	1172	2071	1101	2192	915	2145	814	1551	659	984	982	995	1079	1337	996	1324	945	1531	838	1486	723	2.458578451
Sepsis	Sepsis_neglecta	Rohner & Berger 2023 PNAS, new data. doi:10.1073/pnas.2211210120				1333	1234	2095	1158	2204	993	2153	893	1646	777	1102	1080	1099	1163	1444	1089	1434	1043	1606	958	1560	856	2.233141376
Sepsis	Sepsis_neglecta	Rohner & Berger 2023 PNAS, new data. doi:10.1073/pnas.2211210120				1222	1170	2010	941	2097	736	2026	650	1438	637	953	1049	986	1133	1288	995	1269	957	1425	829	1366	741	2.390192966
Sepsis	Sepsis_neocynipsea (European subspecies)	Rohner & Blanckenhorn 2018 American Naturalist. doi: 10.1086/700096				1610	1053	2487	755	2603	526	2531	419	1848	386	1251	956	1299	1056	1630	864	1598	812	1794	656	1730	546	2.865954936
Sepsis	Sepsis_neocynipsea (European subspecies)	Rohner & Blanckenhorn 2018 American Naturalist. doi: 10.1086/700096				1337	1275	2272	1197	2444	1013	2416	901	1751	723	1017	1108	1044	1210	1427	1111	1423	1056	1629	978	1586	866	2.859423536
Sepsis	Sepsis_neocynipsea (European subspecies)	Rohner & Blanckenhorn 2018 American Naturalist. doi: 10.1086/700096				1287	1273	2076	1226	2219	1055	2179	957	1612	810	1055	1112	1065	1195	1350	1125	1343	1085	1525	1007	1499	906	2.365539669
Sepsis	Sepsis_neocynipsea (European subspecies)	Rohner & Blanckenhorn 2018 American Naturalist. doi: 10.1086/700096				1643	1166	2462	907	2565	702	2501	608	1880	589	1348	1115	1382	1198	1664	1018	1647	977	1835	825	1790	734	2.605671254
Sepsis	Sepsis_neocynipsea (European subspecies)	Rohner & Blanckenhorn 2018 American Naturalist. doi: 10.1086/700096				1254	1158	2213	998	2343	786	2284	675	1615	532	937	978	958	1075	1359	951	1334	896	1546	780	1497	652	2.870526063
Sepsis	Sepsis_neocynipsea (European subspecies)	Rohner & Blanckenhorn 2018 American Naturalist. doi: 10.1086/700096				1294	1226	2207	1427	2416	1296	2415	1173	1872	817	1081	966	1069	1072	1467	1091	1486	1028	1685	998	1693	888	2.770898318
Sepsis	Sepsis_neocynipsea (European subspecies)	Rohner & Blanckenhorn 2018 American Naturalist. doi: 10.1086/700096				1539	1051	2544	1252	2750	1094	2730	970	2127	580	1292	756	1270	867	1690	889	1690	833	1966	797	1967	652	3.035932616
Sepsis	Sepsis_neocynipsea (European subspecies)	Rohner & Blanckenhorn 2018 American Naturalist. doi: 10.1086/700096				1347	1044	2293	1234	2498	1106	2500	985	1922	609	1093	786	1093	900	1485	905	1484	843	1760	807	1751	696	2.904374646
Sepsis	Sepsis_neocynipsea (European subspecies)	Rohner & Blanckenhorn 2018 American Naturalist. doi: 10.1086/700096				998	1433	1891	1155	2007	958	1951	860	1285	811	689	1326	740	1417	1058	1241	1038	1192	1225	1057	1167	968	2.760301638
Sepsis	Sepsis_neocynipsea (European subspecies)	Rohner & Blanckenhorn 2018 American Naturalist. doi: 10.1086/700096				1333	1392	2300	1116	2392	896	2326	811	1646	751	1012	1242	1047	1338	1428	1185	1399	1133	1589	1000	1533	887	2.876907412
Sepsis	Sepsis_neocynipsea (European subspecies)	Rohner & Blanckenhorn 2018 American Naturalist. doi: 10.1086/700096				1628	1253	2447	1181	2559	1011	2521	917	1947	778	1398	1086	1417	1165	1711	1101	1701	1058	1888	980	1844	887	2.366129344
Sepsis	Sepsis_neocynipsea (European subspecies)	Rohner & Blanckenhorn 2018 American Naturalist. doi: 10.1086/700096				1386	1347	2372	1260	2516	1055	2469	948	1803	789	1105	1151	1127	1252	1519	1157	1508	1109	1737	1004	1700	884	2.849544978
Sepsis	Sepsis_neocynipsea (European subspecies)	Rohner & Blanckenhorn 2018 American Naturalist. doi: 10.1086/700096				1504	1401	2293	984	2370	765	2303	683	1646	744	1161	1362	1228	1442	1527	1207	1508	1153	1652	991	1577	908	2.701384144
Sepsis	Sepsis_neocynipsea (European subspecies)	Rohner & Blanckenhorn 2018 American Naturalist. doi: 10.1086/700096				1458	1695	2480	1571	2600	1352	2544	1250	1872	1085	1145	1510	1163	1615	1574	1499	1552	1445	1802	1328	1765	1196	2.969440027
Sepsis	Sepsis_neocynipsea (European subspecies)	Rohner & Blanckenhorn 2018 American Naturalist. doi: 10.1086/700096				1533	1105	2491	1136	2679	965	2648	846	1983	586	1250	892	1277	1001	1677	935	1677	878	1852	814	1827	702	2.849885653
Sepsis	Sepsis_neocynipsea (European subspecies)	Rohner & Blanckenhorn 2018 American Naturalist. doi: 10.1086/700096				1396	1208	2242	1285	2392	1137	2368	1032	1820	796	1186	996	1190	1089	1504	1066	1496	1026	1711	969	1697	871	2.462375085
Sepsis	Sepsis_neocynipsea (European subspecies)	Rohner & Blanckenhorn 2018 American Naturalist. doi: 10.1086/700096				1543	1317	2168	1192	2286	1043	2250	956	1763	872	1324	1202	1345	1271	1570	1186	1558	1152	1706	1062	1664	990	1.981648671
Sepsis	Sepsis_neocynipsea (European subspecies)	Rohner & Blanckenhorn 2018 American Naturalist. doi: 10.1086/700096				1316	1289	1992	1421	2111	1309	2110	1224	1677	964	1152	1103	1149	1174	1379	1176	1375	1139	1572	1118	1569	1027	2.025667068
Sepsis	Sepsis_neocynipsea (European subspecies)	Rohner & Blanckenhorn 2018 American Naturalist. doi: 10.1086/700096				1587	1252	2321	1254	2445	1105	2411	1021	1885	867	1374	1098	1368	1171	1665	1129	1650	1090	1807	1036	1777	957	2.165261162
Sepsis	Sepsis_neocynipsea (European subspecies)	Rohner & Blanckenhorn 2018 American Naturalist. doi: 10.1086/700096				1628	1105	2409	1207	2576	1070	2567	965	2041	671	1400	884	1396	976	1722	960	1717	912	1929	865	1922	753	2.419571383
Sepsis	Sepsis_neocynipsea (European subspecies)	Rohner & Blanckenhorn 2018 American Naturalist. doi: 10.1086/700096				1375	1104	2166	939	2271	767	2220	676	1648	581	1120	982	1148	1055	1453	942	1438	900	1599	800	1549	704	2.365693152
Sepsis	Sepsis_neocynipsea (European subspecies)	Rohner & Blanckenhorn 2018 American Naturalist. doi: 10.1086/700096				883	1344	1592	1079	1652	902	1603	839	1072	837	635	1267	673	1334	899	1194	879	1168	1046	1037	996	961	2.206604593
Sepsis	Sepsis_neocynipsea (European subspecies)	Rohner & Blanckenhorn 2018 American Naturalist. doi: 10.1086/700096				1445	999	2428	959	2591	767	2553	659	1859	433	1164	789	1166	887	1544	816	1530	764	1770	670	1739	536	2.910016779
Sepsis	Sepsis_neocynipsea (European subspecies)	Rohner & Blanckenhorn 2018 American Naturalist. doi: 10.1086/700096				1899	1042	2790	847	2892	655	2835	560	2199	461	1607	905	1632	999	1972	856	1946	812	2146	691	2095	579	2.663151517
Sepsis	Sepsis_neocynipsea (European subspecies)	Rohner & Blanckenhorn 2018 American Naturalist. doi: 10.1086/700096				1414	880	2292	700	2405	495	2354	400	1705	325	1133	729	1162	821	1504	695	1483	657	1664	544	1626	425	2.613752835
Sepsis	Sepsis_neocynipsea (European subspecies)	Rohner & Blanckenhorn 2018 American Naturalist. doi: 10.1086/700096				1823	1499	2543	1546	2675	1413	2653	1326	2172	1119	1619	1329	1632	1405	1888	1377	1885	1339	2054	1293	2040	1206	2.145277442
Sepsis	Sepsis_neocynipsea (European subspecies)	Rohner & Blanckenhorn 2018 American Naturalist. doi: 10.1086/700096				1629	1209	2581	976	2683	764	2618	662	1965	576	1315	1063	1353	1162	1717	1008	1686	961	1893	830	1844	713	2.837562213
Sepsis	Sepsis_neocynipsea (European subspecies)	Rohner & Blanckenhorn 2018 American Naturalist. doi: 10.1086/700096				1788	1772	2688	1730	2835	1548	2795	1449	2166	1263	1519	1589	1547	1677	1862	1607	1848	1569	2068	1488	2033	1384	2.181202696
Sepsis	Sepsis_neocynipsea (European subspecies)	Rohner & Blanckenhorn 2018 American Naturalist. doi: 10.1086/700096				1913	2014	2803	1919	2946	1735	2892	1610	2273	1470	1648	1844	1677	1932	1975	1850	1961	1798	2166	1704	2133	1601	2.171962254
Sepsis	Sepsis_neocynipsea (European subspecies)	Rohner & Blanckenhorn 2018 American Naturalist. doi: 10.1086/700096				2101	1916	2851	1637	2919	1444	2847	1361	2276	1388	1822	1822	1864	1892	2088	1768	2070	1730	2259	1593	2203	1506	1.939904784
Sepsis	Sepsis_neocynipsea (European subspecies)	Rohner & Blanckenhorn 2018 American Naturalist. doi: 10.1086/700096				2011	2074	2848	1875	2960	1672	2897	1565	2266	1503	1737	1941	1764	2026	2067	1895	2052	1854	2208	1747	2163	1640	2.090903083
Sepsis	Sepsis_neocynipsea (European subspecies)	Rohner & Blanckenhorn 2018 American Naturalist. doi: 10.1086/700096				1708	1779	2534	1789	2684	1621	2656	1522	2104	1300	1487	1581	1491	1669	1774	1624	1758	1578	1991	1508	1971	1404	2.023548325
Sepsis	Sepsis_neocynipsea (European subspecies)	Rohner & Blanckenhorn 2018 American Naturalist. doi: 10.1086/700096				1531	1731	2396	1838	2571	1669	2554	1561	2002	1294	1316	1504	1318	1592	1642	1584	1639	1535	1869	1482	1856	1382	2.113814557
Sepsis	Sepsis_neocynipsea (European subspecies)	Rohner & Blanckenhorn 2018 American Naturalist. doi: 10.1086/700096				1943	1726	2760	1865	2937	1725	2927	1625	2368	1327	1737	1499	1731	1586	2019	1583	2016	1541	2243	1506	2228	1413	2.045263958
Sepsis	Sepsis_neocynipsea (European subspecies)	Rohner & Blanckenhorn 2018 American Naturalist. doi: 10.1086/700096				1213	1406	2458	1321	2660	1081	2604	929	1707	675	821	1140	848	1282	1343	1160	1322	1094	1607	974	1560	798	3.0468399
Sepsis	Sepsis_neocynipsea (European subspecies)	Rohner & Blanckenhorn 2018 American Naturalist. doi: 10.1086/700096				1213	1065	2399	1578	2692	1443	2716	1293	2036	615	960	614	911	747	1440	888	1461	817	1805	848	1839	668	3.188596206
Sepsis	Sepsis_neocynipsea (European subspecies)	Rohner & Blanckenhorn 2018 American Naturalist. doi: 10.1086/700096				1179	1165	2486	1515	2749	1334	2748	1184	1959	623	897	778	868	926	1415	980	1431	907	1752	883	1756	699	3.219425162
Sepsis	Sepsis_neocynipsea (European subspecies)	Rohner & Blanckenhorn 2018 American Naturalist. doi: 10.1086/700096				1483	1192	2735	1475	3003	1269	2985	1109	2205	612	1181	797	1150	942	1692	986	1698	914	2005	880	2003	705	3.122045461
Sepsis	Sepsis_neocynipsea (European subspecies)	Rohner & Blanckenhorn 2018 American Naturalist. doi: 10.1086/700096				1554	1150	2799	1137	3003	899	2962	756	2112	416	1147	841	1157	990	1677	899	1664	826	1979	718	1942	548	3.087341387
Sepsis	Sepsis_neocynipsea (European subspecies)	Rohner & Blanckenhorn 2018 American Naturalist. doi: 10.1086/700096				1213	1433	2496	1547	2717	1318	2689	1165	1904	752	844	1074	840	1222	1367	1195	1357	1116	1730	1036	1720	864	3.15407757
Sepsis	Sepsis_neocynipsea (European subspecies)	Rohner & Blanckenhorn 2018 American Naturalist. doi: 10.1086/700096				1263	1435	2562	1270	2748	1001	2675	851	1777	627	851	1184	873	1321	1395	1170	1382	1103	1686	949	1620	781	3.167048256
Sepsis	Sepsis_neocynipsea (European subspecies)	Rohner & Blanckenhorn 2018 American Naturalist. doi: 10.1086/700096				1393	1233	2670	1083	2856	820	2790	667	1894	435	989	980	1027	1118	1537	968	1521	895	1814	749	1748	582	3.107390339
Sepsis	Sepsis_neocynipsea (European subspecies)	Rohner & Blanckenhorn 2018 American Naturalist. doi: 10.1086/700096				1575	1446	2811	1263	3004	983	2941	842	2060	627	1147	1203	1178	1345	1685	1179	1669	1109	1964	948	1903	785	3.104088281
Sepsis	Sepsis_neocynipsea (European subspecies)	Rohner & Blanckenhorn 2018 American Naturalist. doi: 10.1086/700096				1502	1371	2722	1466	2950	1245	2911	1097	2126	727	1190	1050	1182	1189	1739	1160	1735	1075	1992	1012	1989	823	2.928772975
Sepsis	Sepsis_neocynipsea (European subspecies)	Rohner & Blanckenhorn 2018 American Naturalist. doi: 10.1086/700096				1406	1475	2726	1201	2887	905	2802	757	1865	602	976	1225	1015	1375	1576	1169	1544	1093	1796	927	1727	759	3.214583477
Sepsis	Sepsis_neocynipsea (European subspecies)	Rohner & Blanckenhorn 2018 American Naturalist. doi: 10.1086/700096				1620	1682	2815	1228	2928	939	2834	810	1947	788	1177	1515	1242	1649	1688	1396	1655	1329	1935	1103	1852	948	3.07527943
Sepsis	Sepsis_neocynipsea (European subspecies)	Rohner & Blanckenhorn 2018 American Naturalist. doi: 10.1086/700096				1616	1643	2795	1247	2896	976	2807	857	1931	825	1201	1478	1251	1607	1705	1373	1680	1308	1907	1134	1811	989	2.943711673
Sepsis	Sepsis_neocynipsea (European subspecies)	Rohner & Blanckenhorn 2018 American Naturalist. doi: 10.1086/700096				1349	1359	2585	1187	2760	927	2700	787	1858	567	950	1105	979	1247	1484	1100	1456	1027	1770	876	1717	702	3.030680774
Sepsis	Sepsis_neocynipsea (North American subspecies)	Rohner & Blanckenhorn 2018 American Naturalist. doi: 10.1086/700096				1167	1445	1976	1420	2110	1258	2079	1164	1558	965	938	1263	949	1352	1237	1294	1226	1250	1447	1173	1427	1069	2.400326831
Sepsis	Sepsis_neocynipsea (North American subspecies)	Rohner & Blanckenhorn 2018 American Naturalist. doi: 10.1086/700096				1771	1570	2648	1346	2795	1111	2738	1022	2071	936	1457	1416	1494	1522	1846	1372	1823	1324	2017	1193	1967	1078	2.759693575
Sepsis	Sepsis_neocynipsea (North American subspecies)	Rohner & Blanckenhorn 2018 American Naturalist. doi: 10.1086/700096				955	1132	1935	931	2085	692	2018	599	1331	467	618	951	647	1061	1056	918	1030	870	1251	738	1210	610	2.990866627
Sepsis	Sepsis_neocynipsea (North American subspecies)	Rohner & Blanckenhorn 2018 American Naturalist. doi: 10.1086/700096				1548	1524	2306	1424	2424	1245	2383	1163	1871	1037	1309	1375	1333	1458	1604	1377	1587	1343	1771	1247	1745	1153	2.282181279
Sepsis	Sepsis_neocynipsea (North American subspecies)	Rohner & Blanckenhorn 2018 American Naturalist. doi: 10.1086/700096				1143	1416	1997	1394	2154	1225	2121	1125	1558	904	874	1210	889	1312	1242	1256	1224	1207	1438	1129	1430	1003	2.582163585
Sepsis	Sepsis_neocynipsea (North American subspecies)	Rohner & Blanckenhorn 2018 American Naturalist. doi: 10.1086/700096				1524	1336	2347	1080	2454	857	2390	780	1788	743	1226	1202	1257	1289	1553	1159	1523	1120	1728	980	1685	880	2.587625051
Sepsis	Sepsis_neocynipsea (North American subspecies)	Rohner & Blanckenhorn 2018 American Naturalist. doi: 10.1086/700096				1450	1657	2345	1558	2499	1348	2460	1249	1850	1080	1164	1462	1179	1570	1554	1478	1532	1428	1743	1324	1715	1207	2.713568003
Sepsis	Sepsis_neocynipsea (North American subspecies)	Rohner & Blanckenhorn 2018 American Naturalist. doi: 10.1086/700096				1589	1042	2506	864	2661	633	2609	549	1952	417	1281	868	1312	970	1695	838	1666	796	1897	661	1845	540	2.812564958
Sepsis	Sepsis_neocynipsea (North American subspecies)	Rohner & Blanckenhorn 2018 American Naturalist. doi: 10.1086/700096				1424	1523	2127	1383	2229	1205	2193	1136	1683	1054	1185	1403	1213	1476	1454	1390	1439	1355	1618	1253	1590	1166	2.160454122
Sepsis	Sepsis_neocynipsea (North American subspecies)	Rohner & Blanckenhorn 2018 American Naturalist. doi: 10.1086/700096				1083	1521	1995	1635	2189	1473	2159	1370	1608	1065	862	1269	848	1376	1206	1368	1202	1324	1448	1272	1453	1150	2.725820197
Sepsis	Sepsis_neocynipsea (North American subspecies)	Rohner & Blanckenhorn 2018 American Naturalist. doi: 10.1086/700096				1846	1072	2720	839	2848	621	2784	531	2140	458	1531	931	1561	1034	1927	876	1900	829	2105	691	2051	579	2.718507983
Sepsis	Sepsis_neocynipsea (North American subspecies)	Rohner & Blanckenhorn 2018 American Naturalist. doi: 10.1086/700096				1481	921	2288	956	2436	804	2401	718	1893	500	1270	728	1278	809	1551	787	1536	745	1770	684	1762	591	2.376800938
Sepsis	Sepsis_neocynipsea (North American subspecies)	Rohner & Blanckenhorn 2018 American Naturalist. doi: 10.1086/700096				1436	1218	2218	1248	2370	1095	2344	1003	1824	787	1228	1031	1233	1119	1518	1080	1505	1041	1714	973	1690	878	2.331178768
Sepsis	Sepsis_neocynipsea (North American subspecies)	Rohner & Blanckenhorn 2018 American Naturalist. doi: 10.1086/700096				1275	1314	2199	1299	2364	1111	2319	1010	1722	778	1028	1109	1024	1211	1379	1147	1363	1100	1606	1009	1588	890	2.728647188
Sepsis	Sepsis_neocynipsea (North American subspecies)	Rohner & Blanckenhorn 2018 American Naturalist. doi: 10.1086/700096				1529	1126	2305	1110	2445	959	2421	870	1918	670	1315	945	1325	1035	1616	986	1606	943	1811	868	1796	763	2.306408807
Sepsis	Sepsis_neocynipsea (North American subspecies)	Rohner & Blanckenhorn 2018 American Naturalist. doi: 10.1086/700096				1129	1422	1901	1150	1981	953	1922	873	1370	840	846	1306	890	1393	1178	1242	1149	1206	1320	1073	1270	975	2.41254553
Sepsis	Sepsis_neocynipsea (North American subspecies)	Rohner & Blanckenhorn 2018 American Naturalist. doi: 10.1086/700096				1497	1527	2411	1541	2577	1369	2550	1259	1961	1019	1253	1309	1263	1419	1623	1369	1602	1315	1826	1238	1811	1126	2.692046942
Sepsis	Sepsis_neocynipsea (North American subspecies)	Rohner & Blanckenhorn 2018 American Naturalist. doi: 10.1086/700096				1328	1606	2041	1386	2129	1203	2079	1133	1554	1104	1081	1503	1122	1570	1361	1460	1338	1429	1501	1315	1463	1234	2.205561763
Sepsis	Sepsis_neocynipsea (North American subspecies)	Rohner & Blanckenhorn 2018 American Naturalist. doi: 10.1086/700096				1716	1382	2444	1297	2562	1124	2521	1044	2016	915	1501	1230	1516	1306	1769	1243	1753	1205	1935	1119	1916	1018	2.181015954
Sepsis	Sepsis_neocynipsea (North American subspecies)	Rohner & Blanckenhorn 2018 American Naturalist. doi: 10.1086/700096				1464	1615	2176	1328	2247	1127	2181	1064	1644	1081	1205	1528	1241	1603	1475	1465	1457	1432	1611	1298	1561	1223	2.269840578
Sepsis	Sepsis_neocynipsea (North American subspecies)	Rohner & Blanckenhorn 2018 American Naturalist. doi: 10.1086/700096				1484	1720	2173	1580	2268	1415	2232	1342	1739	1261	1269	1606	1296	1678	1515	1594	1496	1559	1671	1457	1632	1384	2.086878124
Sepsis	Sepsis_neocynipsea (North American subspecies)	Rohner & Blanckenhorn 2018 American Naturalist. doi: 10.1086/700096				1210	1516	1845	1267	1906	1100	1856	1040	1377	1032	981	1432	1010	1498	1215	1382	1190	1358	1331	1236	1291	1164	2.021726089
Sepsis	Sepsis_neocynipsea (North American subspecies)	Rohner & Blanckenhorn 2018 American Naturalist. doi: 10.1086/700096				1543	1322	2236	1204	2327	1050	2290	972	1820	860	1322	1182	1344	1257	1579	1186	1561	1150	1738	1056	1711	972	2.081791715
Sepsis	Sepsis_neocynipsea (North American subspecies)	Rohner & Blanckenhorn 2018 American Naturalist. doi: 10.1086/700096				1726	1227	2588	1136	2734	933	2688	851	2090	705	1464	1043	1480	1141	1816	1065	1798	1020	2005	926	1972	814	2.572105802
Sepsis	Sepsis_neocynipsea (North American subspecies)	Rohner & Blanckenhorn 2018 American Naturalist. doi: 10.1086/700096				1542	1503	2324	1235	2407	1033	2347	953	1770	924	1268	1392	1308	1473	1601	1323	1571	1287	1736	1158	1686	1060	2.422902705
Sepsis	Sepsis_neocynipsea (North American subspecies)	Rohner & Blanckenhorn 2018 American Naturalist. doi: 10.1086/700096				1289	1415	2514	1501	2773	1280	2736	1148	1966	762	982	1087	983	1233	1490	1203	1481	1134	1780	1043	1778	879	2.984062722
Sepsis	Sepsis_neocynipsea (North American subspecies)	Rohner & Blanckenhorn 2018 American Naturalist. doi: 10.1086/700096				1658	1443	2833	1539	3094	1327	3056	1195	2303	816	1346	1113	1339	1263	1847	1239	1837	1175	2131	1096	2105	938	2.903324824
Sepsis	Sepsis_neocynipsea (North American subspecies)	Rohner & Blanckenhorn 2018 American Naturalist. doi: 10.1086/700096				1302	1466	2569	1348	2793	1068	2727	942	1888	670	919	1178	951	1330	1469	1216	1445	1147	1733	1001	1688	832	3.104015685
Sepsis	Sepsis_neocynipsea (North American subspecies)	Rohner & Blanckenhorn 2018 American Naturalist. doi: 10.1086/700096				1194	1497	2471	1430	2706	1166	2641	1036	1786	743	821	1197	846	1345	1355	1254	1333	1181	1636	1042	1598	891	3.11295107
Sepsis	Sepsis_neocynipsea (North American subspecies)	Rohner & Blanckenhorn 2018 American Naturalist. doi: 10.1086/700096				1515	1352	2691	1547	2969	1351	2938	1217	2213	778	1220	1003	1215	1141	1735	1162	1720	1091	2016	1034	2023	876	2.926459929
Sepsis	Sepsis_neocynipsea (North American subspecies)	Rohner & Blanckenhorn 2018 American Naturalist. doi: 10.1086/700096				1393	1386	2613	1435	2865	1184	2814	1046	2036	681	1058	1055	1052	1203	1579	1159	1560	1090	1867	987	1834	820	3.006100583
Sepsis	Sepsis_neocynipsea (North American subspecies)	Rohner & Blanckenhorn 2018 American Naturalist. doi: 10.1086/700096				1335	1542	2503	1687	2801	1468	2766	1330	2014	936	1029	1206	1005	1342	1532	1339	1518	1271	1817	1207	1811	1047	2.951090686
Sepsis	Sepsis_neocynipsea (North American subspecies)	Rohner & Blanckenhorn 2018 American Naturalist. doi: 10.1086/700096				1402	1097	2602	1143	2845	923	2804	797	2042	444	1115	795	1122	933	1590	888	1579	826	1878	728	1856	570	2.885110741
Sepsis	Sepsis_neocynipsea (North American subspecies)	Rohner & Blanckenhorn 2018 American Naturalist. doi: 10.1086/700096				1576	1329	2785	1425	3045	1192	3001	1059	2240	674	1273	998	1270	1140	1776	1121	1755	1046	2079	961	2057	791	2.956012332
Sepsis	Sepsis_neocynipsea (North American subspecies)	Rohner & Blanckenhorn 2018 American Naturalist. doi: 10.1086/700096				1537	1626	2774	1490	3001	1222	2943	1088	2085	832	1160	1362	1184	1504	1698	1377	1658	1315	1957	1160	1901	1009	3.062350629
Sepsis	Sepsis_nigripes	Rohner et al 2015 Insect Conservation and Diversity. doi: 10.1111/icad.12114				1401	1320	1896	1047	1941	910	1880	854	1472	922	1205	1299	1231	1356	1408	1205	1392	1188	1460	1096	1406	1059	1.606904914
Sepsis	Sepsis_nigripes	Rohner et al 2015 Insect Conservation and Diversity. doi: 10.1111/icad.12114				1279	1229	1785	1306	1927	1203	1915	1122	1540	936	1142	1087	1130	1141	1335	1137	1335	1104	1448	1075	1436	998	1.539496903
Sepsis	Sepsis_orthocnemis	Rohner & Blanckenhorn 2018 American Naturalist. doi: 10.1086/700096				1478	955	2198	1024	2353	880	2318	782	1834	587	1300	782	1306	855	1553	829	1552	793	1740	744	1726	661	2.138591379
Sepsis	Sepsis_orthocnemis	Rohner & Blanckenhorn 2018 American Naturalist. doi: 10.1086/700096				1160	1208	1894	1155	2025	988	1974	896	1455	776	960	1053	968	1129	1218	1067	1209	1030	1383	951	1360	868	2.16976968
Sepsis	Sepsis_orthocnemis	Rohner & Blanckenhorn 2018 American Naturalist. doi: 10.1086/700096				1345	1224	2181	1387	2357	1249	2338	1140	1798	836	1178	997	1163	1084	1468	1090	1470	1048	1683	1016	1680	902	2.465699983
Sepsis	Sepsis_orthocnemis	Rohner & Blanckenhorn 2018 American Naturalist. doi: 10.1086/700096				1599	1572	2358	1515	2481	1340	2440	1258	1909	1118	1374	1404	1387	1485	1648	1422	1637	1387	1838	1304	1816	1206	2.260391185
Sepsis	Sepsis_orthocnemis	Rohner & Blanckenhorn 2018 American Naturalist. doi: 10.1086/700096				1796	1358	2526	1116	2596	940	2527	854	1980	852	1545	1263	1571	1338	1806	1212	1788	1176	1966	1046	1900	970	2.252502818
Sepsis	Sepsis_orthocnemis	Rohner & Blanckenhorn 2018 American Naturalist. doi: 10.1086/700096				1169	1395	1944	1330	2067	1168	2017	1070	1466	952	965	1245	981	1323	1244	1249	1230	1218	1413	1130	1380	1041	2.245436646
Sepsis	Sepsis_orthocnemis	Rohner & Blanckenhorn 2018 American Naturalist. doi: 10.1086/700096				1239	1225	2027	1113	2157	919	2107	823	1529	714	991	1071	1009	1156	1282	1068	1262	1022	1459	917	1415	824	2.400928559
Sepsis	Sepsis_orthocnemis	Rohner & Blanckenhorn 2018 American Naturalist. doi: 10.1086/700096				1471	1395	2283	1426	2438	1267	2404	1168	1854	951	1276	1208	1279	1288	1572	1246	1565	1207	1768	1146	1750	1034	2.372883183
Sepsis	Sepsis_orthocnemis	Rohner & Blanckenhorn 2018 American Naturalist. doi: 10.1086/700096				1299	1226	2117	1242	2270	1086	2228	976	1684	768	1089	1039	1092	1121	1393	1077	1389	1033	1589	969	1557	868	2.401159995
Sepsis	Sepsis_orthocnemis	Rohner & Blanckenhorn 2018 American Naturalist. doi: 10.1086/700096				1047	1302	1827	1027	1917	832	1853	748	1243	742	789	1188	822	1274	1083	1121	1062	1085	1222	961	1165	867	2.418066109
Sepsis	Sepsis_orthocnemis	Rohner & Blanckenhorn 2018 American Naturalist. doi: 10.1086/700096				1449	1178	2284	1107	2416	929	2365	821	1767	676	1214	1020	1232	1107	1514	1021	1501	982	1711	883	1672	774	2.461908054
Sepsis	Sepsis_orthocnemis	Rohner & Blanckenhorn 2018 American Naturalist. doi: 10.1086/700096				1410	797	2126	1047	2329	941	2329	835	1874	482	1266	562	1240	633	1505	675	1510	636	1710	630	1731	532	2.311956316
Sepsis	Sepsis_orthocnemis	Rohner & Blanckenhorn 2018 American Naturalist. doi: 10.1086/700096				1207	1492	1935	1608	2111	1469	2090	1363	1590	1116	1028	1288	1022	1368	1285	1360	1282	1322	1489	1282	1479	1189	2.232958383
Sepsis	Sepsis_orthocnemis	Rohner & Blanckenhorn 2018 American Naturalist. doi: 10.1086/700096				1400	1086	2181	1239	2346	1102	2328	993	1828	702	1227	873	1219	957	1507	956	1510	915	1701	884	1699	773	2.334596645
Sepsis	Sepsis_orthocnemis	Rohner & Blanckenhorn 2018 American Naturalist. doi: 10.1086/700096				1613	1240	2369	1433	2540	1321	2516	1204	2061	911	1461	1025	1445	1097	1733	1118	1737	1082	1945	1068	1935	964	2.267362771
Sepsis	Sepsis_orthocnemis	Rohner & Blanckenhorn 2018 American Naturalist. doi: 10.1086/700096				1666	1200	2485	1085	2609	896	2549	812	1978	707	1446	1044	1461	1128	1743	1037	1734	999	1930	899	1886	801	2.382434608
Sepsis	Sepsis_orthocnemis	Rohner & Blanckenhorn 2018 American Naturalist. doi: 10.1086/700096				1709	1648	2564	1720	2767	1537	2719	1424	2104	1194	1481	1433	1479	1519	1765	1494	1767	1450	1990	1392	1976	1290	2.142776868
Sepsis	Sepsis_orthocnemis	Rohner & Blanckenhorn 2018 American Naturalist. doi: 10.1086/700096				1804	1651	2664	1375	2768	1146	2690	1051	2019	1047	1495	1534	1534	1618	1809	1472	1784	1432	1990	1277	1928	1188	2.221098437
Sepsis	Sepsis_orthocnemis	Rohner & Blanckenhorn 2018 American Naturalist. doi: 10.1086/700096				1556	1924	2355	1939	2508	1760	2470	1660	1898	1478	1321	1729	1329	1811	1582	1775	1575	1735	1821	1658	1791	1565	1.990495091
Sepsis	Sepsis_orthocnemis	Rohner & Blanckenhorn 2018 American Naturalist. doi: 10.1086/700096				1903	1582	2787	1705	2996	1538	2963	1410	2333	1139	1680	1353	1675	1440	1995	1428	1992	1384	2238	1336	2210	1219	2.206040755
Sepsis	Sepsis_orthocnemis	Rohner & Blanckenhorn 2018 American Naturalist. doi: 10.1086/700096				2100	1880	2812	1892	2979	1718	2936	1624	2400	1477	1879	1706	1890	1787	2132	1748	2122	1711	2328	1643	2303	1557	1.817104382
Sepsis	Sepsis_orthocnemis	Rohner & Blanckenhorn 2018 American Naturalist. doi: 10.1086/700096				1699	1635	2396	1369	2488	1145	2411	1074	1847	1110	1433	1559	1475	1618	1676	1491	1657	1464	1849	1301	1789	1232	1.881987634
Sepsis	Sepsis_orthocnemis	Rohner & Blanckenhorn 2018 American Naturalist. doi: 10.1086/700096				1783	1781	2556	1962	2743	1827	2725	1720	2214	1422	1619	1564	1610	1643	1873	1649	1875	1613	2112	1591	2109	1484	1.934297025
Sepsis	Sepsis_orthocnemis	Rohner & Blanckenhorn 2018 American Naturalist. doi: 10.1086/700096				1773	1514	2540	1550	2700	1392	2659	1285	2134	1093	1567	1334	1570	1411	1827	1369	1819	1335	2058	1267	2034	1173	1.89574615
Sepsis	Sepsis_orthocnemis	Rohner & Blanckenhorn 2018 American Naturalist. doi: 10.1086/700096				1883	1563	2621	1337	2705	1149	2634	1069	2072	1072	1641	1463	1665	1533	1897	1412	1881	1380	2066	1252	2009	1174	1.855416907
Sepsis	Sepsis_orthocnemis	Rohner & Blanckenhorn 2018 American Naturalist. doi: 10.1086/700096				1638	1752	2417	1892	2611	1741	2586	1641	2051	1375	1444	1540	1440	1619	1699	1620	1695	1578	1952	1540	1940	1444	1.975335873
Sepsis	Sepsis_orthocnemis	Rohner & Blanckenhorn 2018 American Naturalist. doi: 10.1086/700096				1807	1944	2489	2154	2682	2054	2672	1942	2205	1656	1679	1743	1668	1814	1891	1837	1896	1802	2111	1793	2103	1710	1.750537035
Sepsis	Sepsis_orthocnemis	Rohner & Blanckenhorn 2018 American Naturalist. doi: 10.1086/700096				1214	1479	2273	1396	2462	1155	2395	1024	1634	837	896	1251	914	1366	1289	1268	1272	1216	1547	1097	1504	964	2.612241253
Sepsis	Sepsis_orthocnemis	Rohner & Blanckenhorn 2018 American Naturalist. doi: 10.1086/700096				1300	1260	2339	1327	2543	1142	2494	999	1796	717	1035	999	1033	1116	1405	1075	1403	1024	1701	944	1662	808	2.523610937
Sepsis	Sepsis_orthocnemis	Rohner & Blanckenhorn 2018 American Naturalist. doi: 10.1086/700096				1559	1332	2627	1259	2804	1037	2751	913	2006	697	1260	1096	1265	1215	1635	1131	1622	1072	1932	946	1883	813	2.602517357
Sepsis	Sepsis_orthocnemis	Rohner & Blanckenhorn 2018 American Naturalist. doi: 10.1086/700096				1387	1460	2479	1710	2711	1546	2682	1409	2001	990	1169	1160	1147	1273	1557	1296	1564	1243	1867	1212	1852	1066	2.649749183
Sepsis	Sepsis_orthocnemis	Rohner & Blanckenhorn 2018 American Naturalist. doi: 10.1086/700096				955	940	1949	1196	2206	1043	2184	902	1546	488	725	626	701	736	1086	770	1092	716	1383	689	1374	562	2.5507983
Sepsis	Sepsis_orthocnemis	Rohner & Blanckenhorn 2018 American Naturalist. doi: 10.1086/700096				1435	1130	2449	1329	2675	1163	2652	1021	2026	655	1201	835	1184	947	1565	959	1565	898	1878	863	1878	728	2.522327555
Sepsis	Sepsis_orthocnemis	Rohner & Blanckenhorn 2018 American Naturalist. doi: 10.1086/700096				1271	1366	2308	1223	2481	993	2413	873	1634	744	976	1172	1001	1278	1370	1161	1357	1112	1624	982	1545	851	2.515318529
Sepsis	Sepsis_orthocnemis	Rohner & Blanckenhorn 2018 American Naturalist. doi: 10.1086/700096				1463	1064	2501	1290	2721	1130	2700	991	2075	593	1228	752	1209	871	1583	889	1585	836	1910	804	1902	671	2.579263725
Sepsis	Sepsis_orthocnemis	Rohner & Blanckenhorn 2018 American Naturalist. doi: 10.1086/700096				1261	1549	2340	1570	2554	1370	2503	1240	1756	973	987	1296	997	1404	1402	1348	1396	1299	1696	1208	1642	1065	2.595166636
Sepsis	Sepsis_orthocnemis	Rohner & Blanckenhorn 2018 American Naturalist. doi: 10.1086/700096				1515	1289	2502	1141	2684	907	2617	782	1895	644	1194	1090	1223	1201	1559	1089	1544	1034	1806	897	1755	781	2.498535275
Sepsis	Sepsis_orthocnemis	Rohner & Blanckenhorn 2018 American Naturalist. doi: 10.1086/700096				1454	1210	2420	1470	2631	1336	2613	1203	2024	817	1283	939	1262	1039	1589	1069	1595	1023	1879	1006	1861	881	2.359865833
Sepsis	Sepsis_orthocnemis	Rohner & Blanckenhorn 2018 American Naturalist. doi: 10.1086/700096				1317	1712	2390	1733	2573	1530	2529	1398	1809	1113	1015	1445	1009	1576	1407	1512	1401	1459	1709	1361	1674	1223	2.618593942
Sepsis	Sepsis_orthocnemis	Rohner & Blanckenhorn 2018 American Naturalist. doi: 10.1086/700096				1419	1501	2433	1433	2616	1209	2553	1081	1831	908	1113	1298	1136	1403	1485	1314	1474	1264	1746	1150	1697	1027	2.497912779
Sepsis	Sepsis_orthocnemis	Rohner & Blanckenhorn 2018 American Naturalist. doi: 10.1086/700096				1508	1531	2644	1538	2831	1343	2782	1211	2011	929	1229	1264	1232	1393	1628	1327	1628	1273	1948	1179	1893	1029	2.687235814
Sepsis	Sepsis_orthocnemis	Rohner & Blanckenhorn 2018 American Naturalist. doi: 10.1086/700096				1312	1502	2360	1405	2541	1185	2479	1066	1745	880	1019	1289	1035	1393	1408	1292	1404	1243	1683	1128	1622	999	2.5377654
Sepsis	Sepsis_orthocnemis	Rohner & Blanckenhorn 2018 American Naturalist. doi: 10.1086/700096				1708	1376	2785	1428	2981	1222	2931	1089	2251	811	1437	1111	1430	1227	1833	1181	1822	1127	2112	1043	2088	915	2.586917723
Sepsis	Sepsis_orthocnemis	Rohner & Blanckenhorn 2018 American Naturalist. doi: 10.1086/700096				1626	1498	2590	1395	2776	1163	2715	1033	1967	877	1304	1290	1329	1398	1659	1300	1645	1248	1883	1130	1838	1015	2.459541733
Sepsis	Sepsis_orthocnemis	Rohner & Blanckenhorn 2018 American Naturalist. doi: 10.1086/700096				1464	1564	2508	1472	2667	1259	2603	1133	1899	953	1147	1348	1172	1453	1525	1369	1510	1318	1796	1197	1758	1069	2.537782607
Sepsis	Sepsis_orthocnemis	Rohner & Blanckenhorn 2018 American Naturalist. doi: 10.1086/700096				1148	964	2094	1323	2352	1210	2348	1064	1796	596	980	657	949	763	1304	818	1316	769	1598	774	1605	652	2.467360089
Sepsis	Sepsis_orthocnemis	Rohner & Blanckenhorn 2018 American Naturalist. doi: 10.1086/700096				1718	1139	2700	1586	2932	1478	2941	1349	2369	814	1578	798	1533	906	1893	1003	1906	955	2203	990	2212	851	2.544784338
Sepsis	Sepsis_orthocnemis	Rohner & Blanckenhorn 2018 American Naturalist. doi: 10.1086/700096				1752	1316	2630	754	2692	473	2571	372	1813	559	1382	1266	1456	1355	1756	1073	1722	1036	1866	835	1755	736	2.54152874
Sepsis	Sepsis_orthocnemis	Rohner & Blanckenhorn 2018 American Naturalist. doi: 10.1086/700096				1913	1553	2834	1088	2924	820	2818	727	2051	845	1542	1463	1600	1560	1909	1331	1886	1287	2072	1093	1980	991	2.524912768
Sepsis	Sepsis_punctum (European subspecies)	Rohner & Blanckenhorn 2018 American Naturalist. doi: 10.1086/700096				1453	1123	2186	1098	2336	949	2303	872	1711	734	1251	984	1266	1048	1507	998	1496	961	1634	905	1603	823	2.195462962
Sepsis	Sepsis_punctum (European subspecies)	Rohner & Blanckenhorn 2018 American Naturalist. doi: 10.1086/700096				1327	1211	2047	1305	2234	1159	2203	1055	1666	834	1122	1019	1134	1092	1430	1078	1433	1035	1563	1002	1557	901	2.222079157
Sepsis	Sepsis_punctum (European subspecies)	Rohner & Blanckenhorn 2018 American Naturalist. doi: 10.1086/700096				1379	1564	2363	1636	2591	1465	2549	1340	1862	1065	1123	1328	1134	1440	1540	1393	1536	1339	1761	1276	1732	1152	2.931023465
Sepsis	Sepsis_punctum (European subspecies)	Rohner & Blanckenhorn 2018 American Naturalist. doi: 10.1086/700096				1405	1568	2537	1553	2767	1346	2710	1212	1930	942	1097	1308	1122	1437	1574	1351	1571	1289	1835	1194	1781	1055	3.332658086
Sepsis	Sepsis_punctum (European subspecies)	Rohner & Blanckenhorn 2018 American Naturalist. doi: 10.1086/700096				1303	1516	2095	1359	2222	1181	2174	1103	1550	1035	1038	1395	1071	1466	1347	1368	1333	1329	1501	1234	1442	1146	2.413030851
Sepsis	Sepsis_punctum (European subspecies)	Rohner & Blanckenhorn 2018 American Naturalist. doi: 10.1086/700096				1521	1248	2315	1112	2452	945	2396	856	1779	782	1255	1135	1293	1202	1551	1108	1539	1072	1730	969	1680	885	2.420374803
Sepsis	Sepsis_punctum (European subspecies)	Rohner & Blanckenhorn 2018 American Naturalist. doi: 10.1086/700096				1263	997	2239	1416	2498	1310	2504	1170	1922	664	1089	654	1048	771	1500	882	1518	829	1766	845	1778	700	3.104842264
Sepsis	Sepsis_punctum (European subspecies)	Rohner & Blanckenhorn 2018 American Naturalist. doi: 10.1086/700096				1572	955	2335	1243	2531	1135	2528	1037	2034	688	1414	731	1403	802	1673	849	1678	814	1865	818	1868	727	2.403110322
Sepsis	Sepsis_punctum (European subspecies)	Rohner & Blanckenhorn 2018 American Naturalist. doi: 10.1086/700096				1590	1469	2355	1383	2493	1217	2450	1120	1841	1012	1383	1327	1404	1401	1660	1321	1645	1285	1794	1204	1748	1109	2.270884263
Sepsis	Sepsis_punctum (European subspecies)	Rohner & Blanckenhorn 2018 American Naturalist. doi: 10.1086/700096				1173	1151	2256	846	2425	576	2331	445	1501	403	793	974	841	1103	1291	887	1265	827	1482	666	1397	539	3.352202203
Sepsis	Sepsis_punctum (European subspecies)	Rohner & Blanckenhorn 2018 American Naturalist. doi: 10.1086/700096				1263	1413	2354	1564	2595	1371	2556	1217	1848	854	972	1099	979	1237	1472	1217	1475	1153	1732	1097	1700	943	3.272277971
Sepsis	Sepsis_punctum (European subspecies)	Rohner & Blanckenhorn 2018 American Naturalist. doi: 10.1086/700096				1336	1189	2317	1302	2532	1141	2495	1014	1839	715	1095	948	1100	1057	1502	1023	1505	976	1728	922	1699	794	2.894220566
Sepsis	Sepsis_punctum (European subspecies)	Rohner & Blanckenhorn 2018 American Naturalist. doi: 10.1086/700096				1353	1566	2084	1584	2217	1446	2176	1367	1658	1199	1162	1416	1177	1480	1422	1450	1412	1413	1560	1365	1537	1279	2.12682248
Sepsis	Sepsis_punctum (European subspecies)	Rohner & Blanckenhorn 2018 American Naturalist. doi: 10.1086/700096				1494	1089	2529	1036	2715	827	2672	711	1934	512	1181	891	1192	991	1609	906	1591	852	1791	759	1743	641	3.091982125
Sepsis	Sepsis_punctum (European subspecies)	Rohner & Blanckenhorn 2018 American Naturalist. doi: 10.1086/700096				1432	1140	2184	1096	2340	948	2298	849	1700	729	1217	1000	1239	1075	1505	1006	1494	971	1649	900	1630	803	2.250427985
Sepsis	Sepsis_punctum (European subspecies)	Rohner & Blanckenhorn 2018 American Naturalist. doi: 10.1086/700096				1312	1293	2370	1327	2586	1116	2543	978	1807	707	996	1030	1014	1158	1485	1085	1488	1028	1710	944	1666	809	3.167224014
Sepsis	Sepsis_punctum (European subspecies)	Rohner & Blanckenhorn 2018 American Naturalist. doi: 10.1086/700096				1493	1606	2322	1166	2396	911	2300	832	1629	953	1168	1543	1228	1623	1501	1411	1474	1370	1630	1195	1556	1107	2.781156762
Sepsis	Sepsis_punctum (European subspecies)	Rohner & Blanckenhorn 2018 American Naturalist. doi: 10.1086/700096				1502	1194	2209	1369	2393	1265	2384	1163	1887	894	1322	998	1320	1064	1597	1086	1595	1052	1763	1031	1756	947	2.20511057
Sepsis	Sepsis_punctum (European subspecies)	Rohner & Blanckenhorn 2018 American Naturalist. doi: 10.1086/700096				1163	1447	2233	1797	2507	1664	2499	1511	1859	1022	942	1095	917	1229	1395	1298	1408	1235	1673	1224	1685	1075	3.324742169
Sepsis	Sepsis_punctum (European subspecies)	Rohner & Blanckenhorn 2018 American Naturalist. doi: 10.1086/700096				1514	1190	2497	1340	2711	1175	2677	1051	2028	735	1273	930	1270	1031	1677	1034	1680	978	1875	938	1852	811	2.916150532
Sepsis	Sepsis_punctum (European subspecies)	Rohner & Blanckenhorn 2018 American Naturalist. doi: 10.1086/700096				1321	1455	2076	1359	2205	1164	2152	1074	1577	1000	1061	1318	1086	1385	1382	1303	1363	1265	1509	1189	1471	1102	2.300987509
Sepsis	Sepsis_punctum (European subspecies)	Rohner & Blanckenhorn 2018 American Naturalist. doi: 10.1086/700096				1186	1215	2140	1121	2280	927	2216	823	1540	694	917	1061	941	1142	1256	1057	1243	1016	1497	895	1427	794	2.769166523
Sepsis	Sepsis_punctum (European subspecies)	Rohner & Blanckenhorn 2018 American Naturalist. doi: 10.1086/700096				1702	1581	2531	1683	2725	1517	2682	1395	2104	1151	1466	1359	1473	1439	1739	1426	1738	1383	1954	1340	1942	1236	2.106035066
Sepsis	Sepsis_punctum (European subspecies)	Rohner & Blanckenhorn 2018 American Naturalist. doi: 10.1086/700096				1552	1274	2435	1284	2632	1112	2580	988	1908	786	1298	1075	1323	1160	1614	1109	1609	1063	1814	994	1779	889	2.197173377
Sepsis	Sepsis_punctum (European subspecies)	Rohner & Blanckenhorn 2018 American Naturalist. doi: 10.1086/700096				1803	1330	2681	1362	2855	1190	2803	1076	2197	887	1555	1144	1559	1219	1856	1180	1842	1141	2059	1076	2037	982	2.156855782
Sepsis	Sepsis_punctum (European subspecies)	Rohner & Blanckenhorn 2018 American Naturalist. doi: 10.1086/700096				1887	1659	2694	1498	2832	1302	2760	1198	2129	1145	1610	1532	1648	1602	1900	1505	1886	1467	2079	1351	2037	1257	2.050977276
Sepsis	Sepsis_punctum (European subspecies)	Rohner & Blanckenhorn 2018 American Naturalist. doi: 10.1086/700096				1325	1384	2828	1316	3054	1015	2954	838	1996	547	906	1082	938	1236	1542	1105	1520	1027	1847	890	1777	717	3.537341239
Sepsis	Sepsis_punctum (European subspecies)	Rohner & Blanckenhorn 2018 American Naturalist. doi: 10.1086/700096				1524	1636	2877	1761	3136	1512	3059	1347	2170	990	1145	1283	1152	1432	1720	1405	1711	1329	2008	1241	1973	1092	3.264842435
Sepsis	Sepsis_punctum (European subspecies)	Rohner & Blanckenhorn 2018 American Naturalist. doi: 10.1086/700096				1311	1575	2652	1631	2921	1349	2839	1173	1915	855	912	1243	929	1386	1496	1321	1478	1244	1734	1159	1662	1002	3.284836337
Sepsis	Sepsis_punctum (European subspecies)	Rohner & Blanckenhorn 2018 American Naturalist. doi: 10.1086/700096				1520	1495	2997	1045	3155	700	3022	555	1931	565	1046	1267	1105	1430	1701	1161	1659	1068	1901	887	1779	724	3.589432989
Sepsis	Sepsis_punctum (European subspecies)	Rohner & Blanckenhorn 2018 American Naturalist. doi: 10.1086/700096				1224	1125	2595	1276	2888	1039	2844	863	1922	417	836	713	838	884	1442	864	1447	783	1716	703	1685	526	3.401392627
Sepsis	Sepsis_punctum (North American subspecies)	Rohner & Blanckenhorn 2018 American Naturalist. doi: 10.1086/700096				1897	1503	2775	1059	2858	790	2773	707	2044	821	1558	1433	1616	1515	1896	1308	1871	1266	2056	1066	1963	986	2.938284617
Sepsis	Sepsis_punctum (North American subspecies)	Rohner & Blanckenhorn 2018 American Naturalist. doi: 10.1086/700096				1103	1364	2013	1811	2282	1705	2294	1558	1750	1044	940	1026	902	1122	1277	1246	1297	1187	1556	1214	1568	1082	3.032689977
Sepsis	Sepsis_punctum (North American subspecies)	Rohner & Blanckenhorn 2018 American Naturalist. doi: 10.1086/700096				977	1605	1824	1226	1897	985	1814	898	1142	979	671	1518	726	1588	980	1420	957	1381	1151	1200	1073	1116	2.717834643
Sepsis	Sepsis_punctum (North American subspecies)	Rohner & Blanckenhorn 2018 American Naturalist. doi: 10.1086/700096				1058	1182	1895	1091	2027	907	1973	797	1369	676	815	1019	835	1100	1112	1022	1101	984	1315	878	1268	781	2.479822498
Sepsis	Sepsis_punctum (North American subspecies)	Rohner & Blanckenhorn 2018 American Naturalist. doi: 10.1086/700096				1258	1346	2031	1581	2216	1452	2209	1345	1721	1002	1097	1110	1093	1188	1362	1230	1363	1183	1587	1173	1591	1069	2.38514317
Sepsis	Sepsis_punctum (North American subspecies)	Rohner & Blanckenhorn 2018 American Naturalist. doi: 10.1086/700096				1622	1387	2172	1490	2312	1386	2296	1304	1905	1113	1475	1227	1475	1283	1662	1289	1659	1258	1811	1239	1802	1172	1.723242359
Sepsis	Sepsis_punctum (North American subspecies)	Rohner & Blanckenhorn 2018 American Naturalist. doi: 10.1086/700096				1283	1133	2203	1162	2400	982	2369	863	1686	627	1007	923	1010	1013	1380	962	1374	918	1606	839	1572	728	2.803850006
Sepsis	Sepsis_punctum (North American subspecies)	Rohner & Blanckenhorn 2018 American Naturalist. doi: 10.1086/700096				1414	1459	2412	1447	2595	1237	2538	1112	1832	907	1120	1239	1135	1340	1513	1273	1502	1224	1752	1124	1702	1006	2.965903299
Sepsis	Sepsis_punctum (North American subspecies)	Rohner & Blanckenhorn 2018 American Naturalist. doi: 10.1086/700096				1318	1332	1997	1292	2118	1129	2076	1045	1561	936	1109	1185	1116	1250	1348	1202	1343	1168	1509	1101	1473	1018	2.052311118
Sepsis	Sepsis_punctum (North American subspecies)	Rohner & Blanckenhorn 2018 American Naturalist. doi: 10.1086/700096				882	1208	1792	1029	1949	790	1887	693	1195	608	580	1045	605	1139	976	1005	953	962	1135	845	1088	727	2.792804403
Sepsis	Sepsis_punctum (North American subspecies)	Rohner & Blanckenhorn 2018 American Naturalist. doi: 10.1086/700096				1312	1619	2175	1226	2260	967	2165	872	1466	973	996	1529	1050	1611	1332	1422	1304	1383	1493	1193	1406	1108	2.799812901
Sepsis	Sepsis_punctum (North American subspecies)	Rohner & Blanckenhorn 2018 American Naturalist. doi: 10.1086/700096				1271	1130	1964	1022	2086	855	2042	775	1515	704	1055	1001	1079	1067	1292	997	1277	967	1457	877	1427	793	2.113856357
Sepsis	Sepsis_punctum (North American subspecies)	Rohner & Blanckenhorn 2018 American Naturalist. doi: 10.1086/700096				1399	1291	2301	1185	2435	966	2369	858	1752	728	1095	1112	1123	1199	1417	1117	1403	1077	1662	952	1630	845	2.737306236
Sepsis	Sepsis_punctum (North American subspecies)	Rohner & Blanckenhorn 2018 American Naturalist. doi: 10.1086/700096				1212	1092	1978	1116	2110	954	2072	868	1546	699	985	923	991	990	1247	959	1243	925	1444	866	1432	780	2.28215847
Sepsis	Sepsis_punctum (North American subspecies)	Rohner & Blanckenhorn 2018 American Naturalist. doi: 10.1086/700096				1549	1347	2410	1156	2519	917	2450	820	1830	758	1249	1207	1292	1288	1538	1182	1519	1146	1764	989	1718	891	2.666132431
Sepsis	Sepsis_punctum (North American subspecies)	Rohner & Blanckenhorn 2018 American Naturalist. doi: 10.1086/700096				1580	1195	2192	1080	2280	935	2235	871	1779	829	1395	1109	1415	1157	1571	1099	1560	1076	1735	979	1706	918	1.849238824
Sepsis	Sepsis_punctum (North American subspecies)	Rohner & Blanckenhorn 2018 American Naturalist. doi: 10.1086/700096				1130	1168	2103	1048	2265	817	2203	709	1504	579	832	968	849	1068	1209	974	1193	924	1432	801	1375	691	2.913391401
Sepsis	Sepsis_punctum (North American subspecies)	Rohner & Blanckenhorn 2018 American Naturalist. doi: 10.1086/700096				1423	1346	2360	1019	2469	763	2380	670	1650	698	1096	1226	1147	1310	1458	1144	1431	1099	1636	934	1563	836	2.919675587
Sepsis	Sepsis_punctum (North American subspecies)	Rohner & Blanckenhorn 2018 American Naturalist. doi: 10.1086/700096				1295	1250	2088	915	2154	693	2076	608	1443	659	1001	1170	1053	1238	1296	1086	1271	1050	1433	893	1367	805	2.542530564
Sepsis	Sepsis_punctum (North American subspecies)	Rohner & Blanckenhorn 2018 American Naturalist. doi: 10.1086/700096				955	1307	1826	995	1916	754	1827	663	1161	690	638	1205	679	1287	962	1131	932	1088	1127	934	1063	844	2.748929106
Sepsis	Sepsis_punctum (North American subspecies)	Rohner & Blanckenhorn 2018 American Naturalist. doi: 10.1086/700096				1354	1350	2040	1067	2103	863	2029	788	1476	843	1109	1269	1146	1332	1361	1192	1338	1161	1481	1030	1424	955	2.18854265
Sepsis	Sepsis_punctum (North American subspecies)	Rohner & Blanckenhorn 2018 American Naturalist. doi: 10.1086/700096				1476	1682	2244	1267	2300	1016	2208	937	1576	1054	1151	1636	1203	1706	1462	1510	1430	1473	1584	1296	1510	1213	2.641129025
Sepsis	Sepsis_punctum (North American subspecies)	Rohner & Blanckenhorn 2018 American Naturalist. doi: 10.1086/700096				1391	1306	2333	1355	2509	1162	2469	1045	1824	799	1153	1079	1155	1172	1502	1135	1490	1087	1722	1016	1707	885	2.767090532
Sepsis	Sepsis_punctum (North American subspecies)	Rohner & Blanckenhorn 2018 American Naturalist. doi: 10.1086/700096				1477	1317	2184	1242	2299	1088	2257	1013	1739	900	1273	1189	1288	1253	1481	1194	1471	1167	1662	1077	1639	994	2.12215061
Sepsis	Sepsis_punctum (North American subspecies)	Rohner & Blanckenhorn 2018 American Naturalist. doi: 10.1086/700096				1147	1506	1812	1275	1887	1083	1811	1011	1300	1054	920	1430	943	1491	1172	1368	1152	1337	1291	1229	1245	1156	2.071576658
Sepsis	Sepsis_punctum (North American subspecies)	Rohner & Blanckenhorn 2018 American Naturalist. doi: 10.1086/700096				916	849	1591	1059	1750	961	1749	860	1332	563	761	636	753	705	967	733	972	700	1178	700	1197	614	2.132378864
Sepsis	Sepsis_punctum (North American subspecies)	Rohner & Blanckenhorn 2018 American Naturalist. doi: 10.1086/700096				1150	1373	1984	1558	2203	1413	2179	1293	1615	992	964	1146	946	1225	1283	1245	1281	1199	1494	1166	1488	1063	2.551859281
Sepsis	Sepsis_punctum (North American subspecies)	Rohner & Blanckenhorn 2018 American Naturalist. doi: 10.1086/700096				1290	1466	2528	1801	2804	1596	2780	1418	2024	947	1022	1097	1011	1229	1459	1272	1458	1205	1796	1179	1812	1021	3.080586353
Sepsis	Sepsis_punctum (North American subspecies)	Rohner & Blanckenhorn 2018 American Naturalist. doi: 10.1086/700096				1096	1110	2338	1390	2611	1184	2590	1030	1799	586	834	768	816	887	1302	926	1299	859	1625	821	1627	666	3.031441058
Sepsis	Sepsis_punctum (North American subspecies)	Rohner & Blanckenhorn 2018 American Naturalist. doi: 10.1086/700096				1119	752	2341	1091	2623	902	2605	737	1856	249	883	390	869	521	1331	581	1333	516	1650	495	1657	332	3.01033375
Sepsis	Sepsis_punctum (North American subspecies)	Rohner & Blanckenhorn 2018 American Naturalist. doi: 10.1086/700096				1240	1697	2508	1579	2726	1282	2660	1143	1752	950	903	1454	931	1579	1383	1458	1360	1395	1672	1249	1604	1094	3.051414147
Sepsis	Sepsis_punctum (North American subspecies)	Rohner & Blanckenhorn 2018 American Naturalist. doi: 10.1086/700096				1116	1175	2371	1485	2644	1274	2621	1109	1841	628	841	795	822	937	1284	966	1287	905	1656	872	1663	702	3.114582074
Sepsis	Sepsis_punctum (North American subspecies)	Rohner & Blanckenhorn 2018 American Naturalist. doi: 10.1086/700096				1384	1564	2658	1629	2879	1373	2827	1227	1998	897	1047	1262	1069	1394	1492	1344	1489	1277	1831	1186	1810	1027	3.064646371
Sepsis	Sepsis_punctum (North American subspecies)	Rohner & Blanckenhorn 2018 American Naturalist. doi: 10.1086/700096				1095	1651	2347	1464	2541	1160	2442	1005	1526	866	690	1423	743	1550	1193	1404	1172	1335	1466	1167	1392	1011	3.08243799
Sepsis	Sepsis_punctum (North American subspecies)	Rohner & Blanckenhorn 2018 American Naturalist. doi: 10.1086/700096				1223	1768	2386	1423	2523	1116	2406	979	1546	970	842	1588	895	1704	1284	1529	1251	1467	1504	1277	1421	1140	2.907560822
Sepsis	Sepsis_punctum (North American subspecies)	Rohner & Blanckenhorn 2018 American Naturalist. doi: 10.1086/700096				1196	1343	2422	1560	2691	1348	2655	1185	1911	770	880	991	873	1115	1360	1137	1356	1068	1685	1018	1686	856	3.051111438
Sepsis	Sepsis_punctum (North American subspecies)	Rohner & Blanckenhorn 2018 American Naturalist. doi: 10.1086/700096				1363	1410	2662	1530	2916	1273	2860	1116	2010	767	1067	1086	1065	1228	1574	1196	1564	1134	1850	1051	1821	881	3.081220725
Sepsis	Sepsis_punctum (North American subspecies)	Rohner & Blanckenhorn 2018 American Naturalist. doi: 10.1086/700096				1300	1382	2516	1309	2705	1027	2639	905	1841	684	957	1124	977	1242	1387	1160	1374	1103	1716	961	1694	807	2.932066129
Sepsis	Sepsis_punctum (North American subspecies)	Rohner & Blanckenhorn 2018 American Naturalist. doi: 10.1086/700096				893	1532	2183	1685	2439	1423	2383	1263	1558	907	579	1215	579	1342	1058	1333	1049	1265	1395	1189	1373	1024	3.105847425
Sepsis	Sepsis_punctum (North American subspecies)	Rohner & Blanckenhorn 2018 American Naturalist. doi: 10.1086/700096				1181	1223	2393	1325	2636	1092	2579	920	1759	609	893	924	901	1047	1333	1034	1333	964	1629	877	1584	724	2.905780912
Sepsis	Sepsis_punctum (North American subspecies)	Rohner & Blanckenhorn 2018 American Naturalist. doi: 10.1086/700096				1506	1335	2736	1205	2924	928	2845	774	1987	592	1135	1107	1177	1226	1576	1111	1561	1051	1893	886	1842	730	3.000571752
Sepsis	Sepsis_punctum (North American subspecies)	Rohner & Blanckenhorn 2018 American Naturalist. doi: 10.1086/700096				1697	1445	2949	1534	3210	1273	3149	1123	2290	795	1347	1128	1352	1264	1843	1227	1840	1157	2153	1064	2119	907	3.076130795
Sepsis	Sepsis_punctum (North American subspecies)	Rohner & Blanckenhorn 2018 American Naturalist. doi: 10.1086/700096				1021	1329	2272	1453	2515	1217	2468	1073	1667	736	740	1030	748	1149	1172	1132	1166	1067	1499	995	1483	836	2.975868209
Sepsis	Sepsis_punctum (North American subspecies)	Rohner & Blanckenhorn 2018 American Naturalist. doi: 10.1086/700096				1274	1823	2538	1673	2758	1382	2664	1235	1788	1076	925	1586	953	1709	1421	1586	1398	1520	1690	1377	1635	1228	3.042612221
Sepsis	Sepsis_punctum (North American subspecies)	Rohner & Blanckenhorn 2018 American Naturalist. doi: 10.1086/700096				1361	1530	2671	1542	2913	1277	2852	1126	1947	830	1016	1228	1036	1367	1519	1295	1508	1228	1800	1124	1779	963	3.140970247
Sepsis	Sepsis_punctum (North American subspecies)	Rohner & Blanckenhorn 2018 American Naturalist. doi: 10.1086/700096				1543	1376	2724	1670	2989	1482	2968	1331	2209	882	1265	1009	1247	1141	1756	1193	1762	1127	2041	1095	2034	949	2.933340208
Sepsis	Sepsis_secunda	Rohner & Berger 2023 PNAS, new data. doi:10.1073/pnas.2211210120				1450	1385	2058	1485	2197	1370	2183	1296	1761	1098	1299	1234	1285	1287	1502	1281	1504	1255	1626	1231	1625	1161	1.858406601
Sepsis	Sepsis_secunda	Rohner & Berger 2023 PNAS, new data. doi:10.1073/pnas.2211210120				1257	1578	1909	1496	2015	1354	1967	1275	1496	1192	1081	1470	1086	1530	1329	1450	1320	1422	1428	1357	1394	1290	1.907574484
Sepsis	Sepsis_secunda	Rohner & Berger 2023 PNAS, new data. doi:10.1073/pnas.2211210120				1627	1483	2168	1313	2232	1185	2190	1126	1756	1128	1463	1432	1481	1478	1632	1389	1621	1370	1722	1289	1688	1240	1.663568207
Sepsis	Sepsis_secunda	Rohner & Berger 2023 PNAS, new data. doi:10.1073/pnas.2211210120				1402	1432	2008	1431	2121	1303	2090	1229	1631	1115	1245	1319	1239	1372	1469	1330	1466	1300	1568	1259	1540	1194	1.778295032
Sepsis	Sepsis_secunda	Rohner & Berger 2023 PNAS, new data. doi:10.1073/pnas.2211210120				1225	1244	1836	1489	1987	1413	1988	1313	1581	1018	1128	1060	1103	1115	1319	1160	1323	1130	1464	1132	1468	1058	1.904328885
Sepsis	Sepsis_secunda	Rohner & Berger 2023 PNAS, new data. doi:10.1073/pnas.2211210120				1374	1457	1958	1445	2077	1318	2038	1236	1613	1139	1212	1343	1212	1399	1432	1353	1426	1326	1535	1276	1514	1212	1.743471304
Sepsis	Sepsis_secunda	Rohner & Berger 2023 PNAS, new data. doi:10.1073/pnas.2211210120				1234	1084	1753	1361	1906	1307	1918	1222	1592	904	1156	921	1135	966	1349	1025	1355	998	1469	1004	1483	929	1.720015282
Sepsis	Sepsis_secunda	Rohner & Berger 2023 PNAS, new data. doi:10.1073/pnas.2211210120				1718	1379	2368	1303	2479	1164	2432	1083	1965	992	1547	1269	1556	1327	1793	1253	1783	1223	1892	1160	1861	1093	1.899397264
Sepsis	Sepsis_thoracica	Rohner & Blanckenhorn 2018 American Naturalist. doi: 10.1086/700096				1700	1031	2375	1204	2553	1105	2542	1005	2113	732	1549	829	1536	906	1811	931	1809	893	1977	875	1984	784	2.093801433
Sepsis	Sepsis_thoracica	Rohner & Blanckenhorn 2018 American Naturalist. doi: 10.1086/700096				1357	1322	2256	1349	2424	1194	2384	1083	1812	837	1121	1094	1126	1195	1472	1159	1459	1114	1691	1046	1676	924	2.64207392
Sepsis	Sepsis_thoracica	Rohner & Blanckenhorn 2018 American Naturalist. doi: 10.1086/700096				1462	1235	1998	1337	2127	1243	2118	1164	1764	965	1340	1078	1336	1134	1531	1142	1526	1116	1673	1091	1678	1015	1.639516361
Sepsis	Sepsis_thoracica	Rohner & Blanckenhorn 2018 American Naturalist. doi: 10.1086/700096				1937	882	2777	653	2907	438	2841	336	2202	289	1659	752	1685	849	2019	695	1987	654	2177	510	2117	407	2.605400144
Sepsis	Sepsis_thoracica	Rohner & Blanckenhorn 2018 American Naturalist. doi: 10.1086/700096				1364	956	2095	748	2213	553	2162	477	1563	432	1077	812	1099	913	1428	773	1402	729	1552	630	1499	535	2.334145529
Sepsis	Sepsis_thoracica	Rohner & Blanckenhorn 2018 American Naturalist. doi: 10.1086/700096				1303	1024	1990	1156	2156	1051	2145	971	1682	700	1140	825	1119	904	1410	917	1409	878	1598	856	1586	753	2.10361896
Sepsis	Sepsis_thoracica	Rohner & Blanckenhorn 2018 American Naturalist. doi: 10.1086/700096				1270	1055	2168	1019	2348	831	2308	703	1661	495	991	850	994	961	1371	878	1354	825	1584	725	1548	600	2.752035392
Sepsis	Sepsis_thoracica	Rohner & Blanckenhorn 2018 American Naturalist. doi: 10.1086/700096				1381	1293	2250	1343	2413	1187	2385	1087	1821	842	1150	1076	1150	1172	1491	1141	1482	1095	1724	1031	1705	907	2.570078545
Sepsis	Sepsis_thoracica	Rohner & Blanckenhorn 2018 American Naturalist. doi: 10.1086/700096				1767	901	2572	734	2700	531	2630	441	2042	369	1485	771	1508	861	1809	740	1786	704	2014	569	1970	460	2.49414003
Sepsis	Sepsis_thoracica	Rohner & Blanckenhorn 2018 American Naturalist. doi: 10.1086/700096				1058	1508	1841	1268	1951	1075	1883	975	1300	941	781	1397	808	1487	1093	1343	1070	1306	1254	1163	1200	1070	2.468161217
Sepsis	Sepsis_thoracica	Rohner & Blanckenhorn 2018 American Naturalist. doi: 10.1086/700096				997	1376	1702	1349	1853	1197	1822	1108	1293	955	792	1229	802	1308	1085	1246	1080	1208	1240	1137	1218	1037	2.136078543
Sepsis	Sepsis_thoracica	Rohner & Blanckenhorn 2018 American Naturalist. doi: 10.1086/700096				1464	1249	2213	1261	2367	1110	2336	1011	1805	819	1263	1072	1264	1157	1564	1107	1550	1070	1739	1002	1723	891	2.241005214
Sepsis	Sepsis_thoracica	Rohner & Blanckenhorn 2018 American Naturalist. doi: 10.1086/700096				1374	1643	2124	1555	2246	1405	2200	1316	1687	1205	1167	1502	1177	1578	1439	1504	1426	1472	1610	1392	1587	1299	2.201239716
Sepsis	Sepsis_thoracica	Rohner & Blanckenhorn 2018 American Naturalist. doi: 10.1086/700096				1974	1301	2715	1094	2839	891	2768	799	2183	764	1678	1187	1704	1280	2012	1135	1989	1093	2151	972	2095	883	2.396631296
Sepsis	Sepsis_thoracica	Rohner & Blanckenhorn 2018 American Naturalist. doi: 10.1086/700096				1523	1596	2425	1539	2590	1349	2535	1244	1911	1064	1245	1414	1261	1522	1623	1426	1604	1374	1825	1275	1797	1157	2.70600118
Sepsis	Sepsis_thoracica	Rohner & Blanckenhorn 2018 American Naturalist. doi: 10.1086/700096				1298	1317	1980	1053	2062	863	1991	786	1447	810	1050	1230	1084	1306	1334	1158	1307	1124	1455	997	1395	917	2.175198893
Sepsis	Sepsis_thoracica	Rohner & Blanckenhorn 2018 American Naturalist. doi: 10.1086/700096				1678	1716	2357	1489	2459	1307	2396	1226	1849	1247	1447	1633	1481	1704	1695	1581	1682	1552	1833	1434	1779	1364	1.763535815
Sepsis	Sepsis_thoracica	Rohner & Blanckenhorn 2018 American Naturalist. doi: 10.1086/700096				1083	1774	1752	1922	1909	1816	1903	1725	1463	1454	940	1580	930	1660	1169	1664	1168	1625	1344	1610	1348	1508	1.676710268
Sepsis	Sepsis_thoracica	Rohner & Blanckenhorn 2018 American Naturalist. doi: 10.1086/700096				1287	1888	2096	2127	2304	2024	2293	1906	1758	1556	1103	1646	1086	1736	1401	1772	1404	1729	1604	1716	1610	1609	2.076521693
Sepsis	Sepsis_thoracica	Rohner & Blanckenhorn 2018 American Naturalist. doi: 10.1086/700096				1258	1669	1917	1823	2092	1711	2075	1613	1615	1358	1115	1474	1107	1548	1352	1560	1351	1525	1506	1506	1505	1415	1.666421173
Sepsis	Sepsis_thoracica	Rohner & Blanckenhorn 2018 American Naturalist. doi: 10.1086/700096				1760	1589	2460	1235	2527	1020	2445	945	1876	1034	1498	1532	1537	1602	1761	1432	1736	1403	1884	1244	1816	1173	1.919877909
Sepsis	Sepsis_thoracica	Rohner & Blanckenhorn 2018 American Naturalist. doi: 10.1086/700096				1776	1621	2538	1844	2728	1732	2732	1622	2246	1277	1624	1369	1603	1458	1922	1503	1927	1463	2098	1449	2109	1332	1.936190544
Sepsis	Sepsis_thoracica	Rohner & Blanckenhorn 2018 American Naturalist. doi: 10.1086/700096				1620	1744	2706	1495	2890	1230	2804	1100	2006	1020	1236	1553	1269	1690	1753	1504	1722	1438	1970	1278	1907	1144	2.75445391
Sepsis	Sepsis_thoracica	Rohner & Blanckenhorn 2018 American Naturalist. doi: 10.1086/700096				1029	1628	2047	2025	2339	1889	2337	1740	1751	1232	823	1281	779	1403	1220	1481	1216	1416	1541	1422	1561	1278	2.712535073
Sepsis	Sepsis_thoracica	Rohner & Blanckenhorn 2018 American Naturalist. doi: 10.1086/700096				1002	893	1989	1256	2273	1140	2267	988	1636	509	803	558	764	681	1208	757	1205	695	1491	694	1505	558	2.593507242
Sepsis	Sepsis_thoracica	Rohner & Blanckenhorn 2018 American Naturalist. doi: 10.1086/700096				882	1312	1880	1791	2162	1673	2167	1513	1616	947	701	904	638	1027	1070	1163	1094	1097	1404	1141	1419	987	2.738850408
Sepsis	Sepsis_thoracica	Rohner & Blanckenhorn 2018 American Naturalist. doi: 10.1086/700096				1174	1343	2309	1325	2504	1095	2452	966	1710	697	843	1067	847	1204	1338	1128	1324	1067	1605	964	1549	821	2.746532159
Sepsis	Sepsis_thoracica	Rohner & Blanckenhorn 2018 American Naturalist. doi: 10.1086/700096				1924	1926	2852	1421	2930	1141	2836	1049	2089	1150	1536	1836	1598	1960	2009	1641	1965	1596	2126	1396	2017	1300	2.569272312
Sepsis	Sepsis_thoracica	Rohner & Blanckenhorn 2018 American Naturalist. doi: 10.1086/700096				1118	1366	2201	1646	2471	1471	2449	1330	1796	876	879	1009	851	1148	1339	1198	1344	1139	1625	1102	1620	950	2.729727594
Sepsis	Sepsis_thoracica	Rohner & Blanckenhorn 2018 American Naturalist. doi: 10.1086/700096				1069	1111	2178	1293	2439	1106	2401	954	1708	560	793	778	761	915	1267	928	1255	859	1551	803	1524	646	2.770397962
Sepsis	Sepsis_thoracica	Rohner & Blanckenhorn 2018 American Naturalist. doi: 10.1086/700096				1611	1430	2750	1397	2968	1151	2906	1001	2163	744	1271	1148	1287	1294	1776	1211	1763	1138	2062	1009	2005	858	2.801695514
Sepsis	Sepsis_thoracica	Rohner & Blanckenhorn 2018 American Naturalist. doi: 10.1086/700096				1174	1295	2329	1300	2559	1075	2502	923	1729	637	812	1014	821	1152	1345	1077	1320	1003	1598	899	1550	749	2.865352414
Sepsis	Sepsis_thoracica	Rohner & Blanckenhorn 2018 American Naturalist. doi: 10.1086/700096				1527	1536	2676	1457	2894	1211	2837	1061	2043	823	1155	1275	1169	1421	1648	1312	1622	1246	1939	1110	1879	961	2.883038705
Sepsis	Sepsis_thoracica	Rohner & Blanckenhorn 2018 American Naturalist. doi: 10.1086/700096				1399	1677	2575	1671	2813	1451	2768	1301	1983	1013	1036	1405	1048	1544	1549	1457	1535	1394	1820	1283	1786	1145	2.923960217
Sepsis	Sepsis_thoracica	Rohner & Blanckenhorn 2018 American Naturalist. doi: 10.1086/700096				1585	1217	2749	1181	2966	964	2906	842	2094	580	1240	973	1251	1104	1743	1006	1723	949	2001	841	1952	700	2.829421195
Sepsis	Sepsis_thoracica	Rohner & Blanckenhorn 2018 American Naturalist. doi: 10.1086/700096				1299	1135	2424	1410	2710	1245	2698	1086	1997	634	1038	786	1006	929	1502	960	1497	893	1833	854	1818	705	2.86485125
Sepsis	Sepsis_thoracica	Rohner & Blanckenhorn 2018 American Naturalist. doi: 10.1086/700096				1041	1285	2214	1486	2473	1298	2450	1144	1724	739	750	947	746	1092	1230	1105	1228	1033	1564	973	1556	817	2.900193197
Sepsis	Sepsis_thoracica	Rohner & Blanckenhorn 2018 American Naturalist. doi: 10.1086/700096				1446	1351	2516	1614	2794	1454	2793	1301	2114	818	1205	984	1162	1126	1689	1179	1689	1105	1990	1064	1966	901	2.747626067
Sepsis	Sepsis_thoracica	Rohner & Blanckenhorn 2018 American Naturalist. doi: 10.1086/700096				1139	1389	2260	1323	2493	1096	2422	951	1653	730	796	1159	821	1292	1268	1179	1242	1121	1528	994	1489	861	2.784444588
Sepsis	Sepsis_thoracica	Rohner & Blanckenhorn 2018 American Naturalist. doi: 10.1086/700096				1458	961	2574	1277	2862	1112	2838	946	2154	472	1237	603	1211	741	1683	797	1683	728	2010	705	2005	544	2.809444
Sepsis	Sepsis_thoracica	Rohner & Blanckenhorn 2018 American Naturalist. doi: 10.1086/700096				1298	1500	2440	1566	2698	1345	2657	1190	1904	867	968	1201	962	1343	1459	1290	1442	1219	1743	1127	1733	968	2.868605525
Sepsis	Sepsis_thoracica	Rohner & Blanckenhorn 2018 American Naturalist. doi: 10.1086/700096				1490	716	2512	1158	2822	1008	2804	851	2166	323	1269	380	1227	490	1701	583	1712	516	1958	524	1960	379	2.746397881
Sepsis	Sepsis_violacea	Rohner & Berger 2023 PNAS, new data. doi:10.1073/pnas.2211210120				1005	1263	1780	1375	2005	1210	1977	1091	1466	828	784	1028	768	1114	1108	1112	1110	1069	1348	1024	1318	908	2.480889787
Sepsis	Sepsis_violacea	Rohner & Berger 2023 PNAS, new data. doi:10.1073/pnas.2211210120				1606	1269	2384	1201	2560	993	2501	880	1926	750	1338	1092	1352	1183	1684	1099	1670	1049	1858	963	1813	857	2.448909725
Sepsis	Sepsis_violacea	Rohner & Berger 2023 PNAS, new data. doi:10.1073/pnas.2211210120				1098	1585	1992	1678	2195	1478	2162	1344	1584	1076	842	1337	823	1437	1219	1411	1214	1359	1461	1292	1438	1162	2.762252609
Sepsis	Sepsis_violacea	Rohner & Berger 2023 PNAS, new data. doi:10.1073/pnas.2211210120				1128	1253	1929	1234	2106	1038	2062	924	1487	758	882	1068	890	1153	1199	1094	1190	1053	1427	964	1378	859	2.473047395
Sepsis	Sepsis_violacea	Rohner & Berger 2023 PNAS, new data. doi:10.1073/pnas.2211210120				1126	1253	1930	1235	2107	1036	2062	924	1488	758	880	1068	893	1154	1199	1095	1190	1053	1426	965	1379	857	2.475292612
Sepsis	Sepsis_violacea	Rohner & Berger 2023 PNAS, new data. doi:10.1073/pnas.2211210120				1053	1651	1837	1520	2019	1287	1952	1177	1345	1070	772	1477	799	1572	1149	1450	1133	1405	1298	1298	1230	1196	2.51096462
Sepsis	Sepsis_violacea	Rohner & Berger 2023 PNAS, new data. doi:10.1073/pnas.2211210120				1460	1316	2248	1447	2487	1291	2468	1163	1905	837	1230	1068	1219	1168	1603	1162	1601	1108	1790	1060	1765	923	2.559969724
Sepsis	Sepsis_violacea	Rohner & Berger 2023 PNAS, new data. doi:10.1073/pnas.2211210120				1195	973	1915	1249	2188	1135	2179	1016	1685	638	1041	696	1014	786	1348	850	1361	803	1541	797	1536	677	2.444598534
Sepsis	Sepsis_violacea	Rohner & Berger 2023 PNAS, new data. doi:10.1073/pnas.2211210120				1219	1304	2028	1602	2296	1479	2282	1358	1791	951	1047	999	1018	1096	1367	1169	1380	1123	1638	1127	1637	993	2.679076622
Sepsis	Sepsis_violacea	Rohner & Berger 2023 PNAS, new data. doi:10.1073/pnas.2211210120				1693	1329	2544	1396	2769	1227	2730	1096	2123	857	1442	1103	1442	1197	1801	1169	1793	1121	2011	1058	1991	935	2.659089906
Themira	Themira_annulipes	Rohner et al 2015 Insect Conservation and Diversity. doi: 10.1111/icad.12114				1444	-1428	942	-1478	587	-1299	600	-1227	1121	-972	1749	-1220	1755	-1315	1466	-1283	1457	-1242	1231	-1180	1240	-1070	2.166609505
Themira	Themira_annulipes	Rohner et al 2015 Insect Conservation and Diversity. doi: 10.1111/icad.12114				1194	1455	1689	1596	2035	1502	2042	1403	1569	1097	955	1219	941	1306	1215	1318	1208	1283	1455	1269	1446	1165	2.078182604
Themira	Themira_annulipes	Rohner et al 2015 Insect Conservation and Diversity. doi: 10.1111/icad.12114				1149	-1073	717	-783	590	-488	656	-427	1161	-568	1462	-1092	1411	-1155	1217	-960	1243	-929	1130	-771	1198	-714	1.975172456
Themira	Themira_annulipes	Rohner et al 2015 Insect Conservation and Diversity. doi: 10.1111/icad.12114				1559	-1089	1203	-1441	809	-1537	757	-1460	1017	-953	1663	-757	1708	-835	1479	-981	1453	-948	1215	-1052	1170	-953	2.142775095
Themira	Themira_annulipes	Rohner et al 2015 Insect Conservation and Diversity. doi: 10.1111/icad.12114				1484	-2188	955	-2235	663	-2073	680	-1969	1158	-1754	1764	-1990	1767	-2077	1512	-2042	1517	-2009	1271	-1948	1288	-1849	2.083127629
Themira	Themira_annulipes	Rohner et al 2015 Insect Conservation and Diversity. doi: 10.1111/icad.12114				1363	-2372	958	-2382	635	-2233	656	-2143	1149	-1971	1620	-2224	1609	-2301	1415	-2259	1422	-2228	1212	-2160	1229	-2070	1.831661719
Themira	Themira_annulipes	Rohner et al 2015 Insect Conservation and Diversity. doi: 10.1111/icad.12114				1257	-2436	819	-2594	470	-2525	453	-2459	892	-2118	1467	-2198	1484	-2273	1245	-2306	1229	-2268	1055	-2268	1038	-2176	1.957593838
Themira	Themira_gracilis	Rohner & Berger 2023 PNAS, new data. doi:10.1073/pnas.2211210120				1467	1477	1981	1498	2274	1326	2237	1220	1740	1028	1207	1287	1232	1369	1446	1331	1439	1295	1624	1234	1600	1138	2.094163633
Themira	Themira_leachi	Rohner & Berger 2023 PNAS, new data. doi:10.1073/pnas.2211210120				1414	1182	1921	1334	2300	1260	2309	1158	1758	868	1098	950	1104	1023	1438	1055	1450	1017	1691	1008	1684	921	2.332774028
Themira	Themira_leachi	Rohner & Berger 2023 PNAS, new data. doi:10.1073/pnas.2211210120				1209	1219	1804	1303	2213	1163	2207	1057	1623	794	883	1020	885	1101	1253	1077	1253	1026	1468	985	1476	882	2.558279799
Themira	Themira_leachi	Rohner & Berger 2023 PNAS, new data. doi:10.1073/pnas.2211210120				1408	1254	1937	1250	2290	1082	2281	989	1669	793	1093	1094	1104	1179	1416	1105	1407	1064	1614	979	1588	877	2.316081202
Themira	Themira_minor	Rohner & Berger 2023 PNAS, new data. doi:10.1073/pnas.2211210120				1196	956	1803	977	2161	796	2125	653	1571	460	954	739	971	844	1223	799	1214	753	1463	668	1424	574	2.383820664
Themira	Themira_minor	Rohner & Berger 2023 PNAS, new data. doi:10.1073/pnas.2211210120				1366	1325	1962	1535	2299	1465	2322	1306	1822	963	1185	1054	1176	1154	1421	1178	1431	1139	1690	1127	1690	1023	2.362846417
Themira	Themira_nigricornis	Rohner & Berger 2023 PNAS, new data. doi:10.1073/pnas.2211210120				1542	1546	2272	1476	2620	1199	2583	1073	1859	869	1031	1305	1095	1429	1495	1317	1478	1261	1793	1130	1743	982	3.073936383
Themira	Themira_putris	Rohner & Berger 2023 PNAS, new data. doi:10.1073/pnas.2211210120				1103	1828	1927	1972	2317	1785	2271	1620	1632	1303	813	1520	820	1654	1163	1643	1168	1587	1542	1525	1523	1391	3.000426604
Themira	Themira_putris	Rohner & Berger 2023 PNAS, new data. doi:10.1073/pnas.2211210120				1116	1467	2023	1610	2374	1399	2331	1233	1681	889	802	1105	814	1266	1159	1254	1167	1195	1572	1139	1547	967	3.184225636
Themira	Themira_putris	Rohner & Berger 2023 PNAS, new data. doi:10.1073/pnas.2211210120				1329	1786	2150	1862	2502	1611	2447	1456	1814	1184	1010	1471	1022	1614	1384	1587	1388	1530	1727	1437	1687	1278	2.967809531
Themira	Themira_putris	Rohner & Berger 2023 PNAS, new data. doi:10.1073/pnas.2211210120				1436	1636	2201	1459	2450	1139	2347	1017	1703	983	1083	1457	1135	1579	1408	1453	1395	1404	1704	1216	1625	1108	2.782773817
Themira	Themira_superba	Rohner & Berger 2023 PNAS, new data. doi:10.1073/pnas.2211210120				1188	1252	1900	1302	2223	1108	2195	986	1619	730	907	1013	929	1122	1237	1087	1230	1037	1521	954	1499	829	2.608165659
Themira	Themira_superba	Rohner & Berger 2023 PNAS, new data. doi:10.1073/pnas.2211210120				1479	1205	2085	1260	2366	1076	2343	963	1834	722	1200	960	1219	1066	1483	1040	1478	996	1743	927	1704	821	2.323425886
Themira	Themira_superba	Rohner & Berger 2023 PNAS, new data. doi:10.1073/pnas.2211210120				1453	1144	2124	1149	2395	934	2352	806	1799	621	1141	934	1176	1035	1478	975	1469	936	1728	831	1688	721	2.462326884
Themira	Themira_superba	Rohner & Berger 2023 PNAS, new data. doi:10.1073/pnas.2211210120				1267	1708	1978	1653	2229	1406	2175	1286	1599	1142	947	1520	983	1618	1296	1525	1283	1485	1530	1369	1480	1263	2.537607608
Themira	Themira_superba	Rohner & Berger 2023 PNAS, new data. doi:10.1073/pnas.2211210120				1645	1574	2386	1504	2638	1215	2586	1111	1943	991	1294	1400	1335	1504	1677	1388	1663	1349	1885	1225	1824	1115	2.660780168
Sepsis	Sepsis_punctum (Zurich, Switzerland)	Rohner & Berger 2023 PNAS, new data. doi:10.1073/pnas.2211210120	1	2	1	1565	1554	2527	1745	2769	1604	2753	1475	2078	1113	1309	1283	1308	1380	1666	1393	1672	1340	1913	1309	1904	1185	2.406708012
Sepsis	Sepsis_punctum (Zurich, Switzerland)	Rohner & Berger 2023 PNAS, new data. doi:10.1073/pnas.2211210120	2	2	1	1265	1256	2263	1399	2484	1201	2439	1073	1759	785	1006	1032	1017	1125	1361	1102	1360	1050	1591	995	1571	884	2.402972849
Sepsis	Sepsis_punctum (Zurich, Switzerland)	Rohner & Berger 2023 PNAS, new data. doi:10.1073/pnas.2211210120	3	2	1	1172	1284	2090	1301	2279	1120	2237	1004	1522	811	926	1085	945	1171	1238	1129	1229	1083	1439	1017	1403	904	2.195419363
Sepsis	Sepsis_punctum (Zurich, Switzerland)	Rohner & Berger 2023 PNAS, new data. doi:10.1073/pnas.2211210120	4	2	1	1068	1513	1903	1737	2100	1605	2080	1496	1517	1158	876	1271	873	1356	1156	1385	1157	1337	1361	1323	1367	1217	2.059471585
Sepsis	Sepsis_punctum (Zurich, Switzerland)	Rohner & Berger 2023 PNAS, new data. doi:10.1073/pnas.2211210120	5	2	1	1358	1180	2302	1311	2520	1167	2495	1043	1817	752	1125	963	1128	1047	1459	1037	1453	991	1674	941	1662	836	2.279173305
Sepsis	Sepsis_punctum (Zurich, Switzerland)	Rohner & Berger 2023 PNAS, new data. doi:10.1073/pnas.2211210120	6	2	1	1204	1469	1978	1635	2194	1500	2175	1389	1607	1108	1014	1237	1014	1313	1293	1331	1295	1290	1463	1275	1454	1174	1.945579243
Sepsis	Sepsis_punctum (Zurich, Switzerland)	Rohner & Berger 2023 PNAS, new data. doi:10.1073/pnas.2211210120	7	2	1	1289	1033	2116	1037	2276	891	2236	791	1614	596	1051	848	1070	925	1303	884	1296	848	1524	782	1499	682	2.000773046
Sepsis	Sepsis_punctum (Zurich, Switzerland)	Rohner & Berger 2023 PNAS, new data. doi:10.1073/pnas.2211210120	8	2	1	1264	1414	2195	1286	2343	1088	2289	985	1593	886	971	1272	1006	1346	1322	1248	1313	1208	1479	1113	1457	1018	2.22869803
Sepsis	Sepsis_punctum (Zurich, Switzerland)	Rohner & Berger 2023 PNAS, new data. doi:10.1073/pnas.2211210120	9	2	1	1125	1165	2168	1298	2375	1131	2340	993	1668	682	875	919	880	1018	1228	1000	1228	949	1534	893	1516	765	2.466686599
Sepsis	Sepsis_punctum (Zurich, Switzerland)	Rohner & Berger 2023 PNAS, new data. doi:10.1073/pnas.2211210120	10	2	1	1097	1269	2068	1364	2292	1180	2256	1051	1547	808	829	1041	841	1129	1213	1112	1209	1061	1409	1010	1391	897	2.348316686
Sepsis	Sepsis_punctum (Zurich, Switzerland)	Rohner & Berger 2023 PNAS, new data. doi:10.1073/pnas.2211210120	11	2	1	1249	1167	2168	1123	2345	919	2280	798	1586	662	975	992	1000	1077	1296	1011	1289	959	1492	874	1464	769	2.213480393
Sepsis	Sepsis_punctum (Zurich, Switzerland)	Rohner & Berger 2023 PNAS, new data. doi:10.1073/pnas.2211210120	12	2	1	1203	1152	2061	1409	2296	1303	2298	1194	1691	784	1009	904	1000	989	1307	1018	1316	973	1514	959	1518	849	2.190005319
Sepsis	Sepsis_punctum (Zurich, Switzerland)	Rohner & Berger 2023 PNAS, new data. doi:10.1073/pnas.2211210120	13	2	1	1391	1284	2266	1482	2506	1319	2481	1207	1818	891	1168	1051	1173	1138	1512	1144	1508	1098	1662	1068	1656	965	2.184513111
Sepsis	Sepsis_punctum (Zurich, Switzerland)	Rohner & Berger 2023 PNAS, new data. doi:10.1073/pnas.2211210120	14	2	1	1243	921	2117	937	2318	747	2272	638	1598	435	991	731	1015	811	1316	757	1311	711	1505	644	1474	536	2.134627258
Sepsis	Sepsis_punctum (Zurich, Switzerland)	Rohner & Berger 2023 PNAS, new data. doi:10.1073/pnas.2211210120	16	2	1	1169	1275	1982	1454	2211	1332	2185	1215	1584	917	992	1053	993	1138	1265	1143	1266	1101	1456	1077	1448	978	2.013685597
Sepsis	Sepsis_punctum (Zurich, Switzerland)	Rohner & Berger 2023 PNAS, new data. doi:10.1073/pnas.2211210120	17	2	1	1110	1653	2118	1937	2385	1794	2373	1655	1669	1212	853	1340	841	1446	1204	1483	1214	1427	1491	1420	1477	1281	2.583290083
Sepsis	Sepsis_punctum (Zurich, Switzerland)	Rohner & Berger 2023 PNAS, new data. doi:10.1073/pnas.2211210120	19	2	1	1255	1350	2324	1557	2561	1367	2525	1234	1795	864	999	1080	1010	1183	1413	1183	1409	1126	1635	1087	1634	945	2.556455717
Sepsis	Sepsis_punctum (Zurich, Switzerland)	Rohner & Berger 2023 PNAS, new data. doi:10.1073/pnas.2211210120	21	2	1	1818	2124	3133	2647	3488	2462	3479	2269	2627	1617	1541	1698	1529	1837	2078	1954	2100	1869	2409	1877	2429	1685	2.225337628
Sepsis	Sepsis_punctum (Zurich, Switzerland)	Rohner & Berger 2023 PNAS, new data. doi:10.1073/pnas.2211210120	22	2	1	2244	2257	3611	2499	3920	2280	3893	2098	2949	1643	1903	1900	1915	2038	2429	2045	2435	1975	2766	1920	2740	1746	2.192686783
Sepsis	Sepsis_punctum (Zurich, Switzerland)	Rohner & Berger 2023 PNAS, new data. doi:10.1073/pnas.2211210120	23	2	1	1376	1852	2753	2209	3127	2001	3108	1823	2120	1252	1054	1470	1060	1600	1601	1642	1606	1573	1918	1538	1912	1358	2.2769529
Sepsis	Sepsis_punctum (Zurich, Switzerland)	Rohner & Berger 2023 PNAS, new data. doi:10.1073/pnas.2211210120	24	2	1	2000	1840	3718	1959	4074	1658	4015	1462	2795	957	1482	1427	1473	1598	2119	1535	2111	1440	2559	1327	2511	1117	2.804805436
Sepsis	Sepsis_punctum (Zurich, Switzerland)	Rohner & Berger 2023 PNAS, new data. doi:10.1073/pnas.2211210120	25	2	1	2103	1421	3610	1559	3936	1276	3868	1077	2771	647	1727	1058	1753	1207	2299	1157	2285	1079	2585	993	2545	807	2.37976767
Sepsis	Sepsis_punctum (Zurich, Switzerland)	Rohner & Berger 2023 PNAS, new data. doi:10.1073/pnas.2211210120	26	2	1	2666	1563	4139	1991	4502	1779	4472	1603	3477	987	2295	1124	2287	1264	2832	1339	2837	1261	3229	1249	3225	1071	2.455608197
Sepsis	Sepsis_punctum (Zurich, Switzerland)	Rohner & Berger 2023 PNAS, new data. doi:10.1073/pnas.2211210120	27	2	1	1923	2398	3349	2436	3624	2158	3561	1985	2528	1638	1507	2069	1529	2214	2050	2135	2046	2066	2397	1952	2345	1776	2.273682963
Sepsis	Sepsis_punctum (Zurich, Switzerland)	Rohner & Berger 2023 PNAS, new data. doi:10.1073/pnas.2211210120	28	2	1	1232	1975	2490	2369	2816	2219	2823	2064	2001	1469	945	1609	936	1728	1376	1787	1389	1721	1731	1716	1723	1560	2.126319906
Sepsis	Sepsis_punctum (Zurich, Switzerland)	Rohner & Berger 2023 PNAS, new data. doi:10.1073/pnas.2211210120	29	2	1	1649	2151	3423	1932	3681	1552	3560	1375	2307	1188	1145	1869	1176	2028	1817	1852	1794	1764	2196	1563	2092	1369	2.743383521
Sepsis	Sepsis_punctum (Zurich, Switzerland)	Rohner & Berger 2023 PNAS, new data. doi:10.1073/pnas.2211210120	30	2	1	1734	1576	3107	2130	3529	1936	3523	1740	2609	1037	1436	1121	1417	1261	1952	1370	1973	1292	2318	1302	2322	1116	2.399912788
Sepsis	Sepsis_punctum (Zurich, Switzerland)	Rohner & Berger 2023 PNAS, new data. doi:10.1073/pnas.2211210120	31	2	1	2106	1987	3660	2367	4056	2149	4031	1957	2979	1321	1746	1569	1727	1722	2319	1759	2318	1670	2725	1620	2716	1425	2.56014207
Sepsis	Sepsis_punctum (Zurich, Switzerland)	Rohner & Berger 2023 PNAS, new data. doi:10.1073/pnas.2211210120	32	2	1	1479	1943	2867	2340	3218	2141	3188	1967	2222	1366	1130	1530	1121	1662	1648	1729	1654	1653	2001	1636	1984	1452	2.321239506
Sepsis	Sepsis_punctum (Zurich, Switzerland)	Rohner & Berger 2023 PNAS, new data. doi:10.1073/pnas.2211210120	33	2	1	1949	1818	3281	2249	3645	2043	3624	1845	2655	1286	1670	1422	1654	1558	2108	1619	2116	1545	2433	1535	2436	1368	2.22931449
Sepsis	Sepsis_punctum (Zurich, Switzerland)	Rohner & Berger 2023 PNAS, new data. doi:10.1073/pnas.2211210120	34	2	1	1553	2238	2944	2347	3248	2093	3197	1931	2187	1556	1200	1916	1215	2045	1672	2006	1666	1937	2012	1854	1981	1687	2.216000343
Sepsis	Sepsis_punctum (Zurich, Switzerland)	Rohner & Berger 2023 PNAS, new data. doi:10.1073/pnas.2211210120	35	2	1	1632	1432	3135	1990	3518	1795	3487	1598	2534	926	1358	980	1323	1121	1895	1247	1910	1168	2230	1172	2249	979	2.471080267
Sepsis	Sepsis_punctum (Zurich, Switzerland)	Rohner & Berger 2023 PNAS, new data. doi:10.1073/pnas.2211210120	36	2	1	1315	2408	2601	1968	2775	1646	2665	1522	1615	1585	877	2286	939	2387	1329	2176	1303	2115	1555	1918	1466	1789	2.153302538
Sepsis	Sepsis_punctum (Zurich, Switzerland)	Rohner & Berger 2023 PNAS, new data. doi:10.1073/pnas.2211210120	37	2	1	1626	2453	3138	2313	3405	1958	3319	1796	2202	1565	1124	2170	1164	2309	1712	2160	1687	2083	2015	1929	1952	1759	2.456550652
Sepsis	Sepsis_punctum (Zurich, Switzerland)	Rohner & Berger 2023 PNAS, new data. doi:10.1073/pnas.2211210120	38	2	1	1635	1781	3328	1970	3664	1683	3607	1487	2426	989	1174	1379	1179	1539	1875	1513	1874	1418	2215	1329	2184	1128	2.672327681
Sepsis	Sepsis_punctum (Zurich, Switzerland)	Rohner & Berger 2023 PNAS, new data. doi:10.1073/pnas.2211210120	39	2	1	2217	1708	3971	1952	4310	1653	4253	1463	3096	944	1805	1285	1808	1459	2450	1454	2457	1355	2842	1286	2820	1074	2.719679621
Sepsis	Sepsis_punctum (Zurich, Switzerland)	Rohner & Berger 2023 PNAS, new data. doi:10.1073/pnas.2211210120	40	2	1	2083	2363	3718	2460	4081	2160	4018	1963	2820	1523	1615	1976	1623	2133	2260	2079	2260	1989	2603	1892	2564	1683	2.640240945
Sepsis	Sepsis_punctum (Zurich, Switzerland)	Rohner & Berger 2023 PNAS, new data. doi:10.1073/pnas.2211210120	41	2	1	1826	1388	3520	1634	3908	1324	3855	1133	2644	591	1370	948	1377	1121	1998	1108	1998	1021	2397	946	2356	741	2.746491958
Sepsis	Sepsis_punctum (Zurich, Switzerland)	Rohner & Berger 2023 PNAS, new data. doi:10.1073/pnas.2211210120	42	2	1	1909	1625	3418	1813	3749	1575	3716	1384	2594	913	1510	1263	1514	1395	2067	1372	2065	1292	2398	1222	2370	1042	2.430090281
Sepsis	Sepsis_punctum (Zurich, Switzerland)	Rohner & Berger 2023 PNAS, new data. doi:10.1073/pnas.2211210120	43	2	1	1788	1910	3081	2343	3431	2173	3434	1995	2509	1381	1506	1537	1494	1658	1987	1726	1997	1661	2296	1650	2301	1473	2.177546864
Sepsis	Sepsis_punctum (Zurich, Switzerland)	Rohner & Berger 2023 PNAS, new data. doi:10.1073/pnas.2211210120	44	2	1	1573	1779	3202	2416	3631	2204	3630	1990	2581	1194	1231	1217	1189	1382	1858	1536	1874	1454	2241	1462	2255	1243	2.775863321
Sepsis	Sepsis_punctum (Zurich, Switzerland)	Rohner & Berger 2023 PNAS, new data. doi:10.1073/pnas.2211210120	45	2	1	2196	2059	3514	2017	3736	1775	3667	1616	2709	1392	1823	1789	1862	1907	2282	1835	2272	1776	2585	1667	2540	1525	2.052769178
Sepsis	Sepsis_punctum (Zurich, Switzerland)	Rohner & Berger 2023 PNAS, new data. doi:10.1073/pnas.2211210120	46	2	1	1592	1935	2858	2126	3152	1919	3115	1732	2173	1342	1264	1619	1276	1740	1724	1726	1724	1661	1987	1606	1959	1455	2.048547093
Sepsis	Sepsis_punctum (Zurich, Switzerland)	Rohner & Berger 2023 PNAS, new data. doi:10.1073/pnas.2211210120	47	2	1	1992	1901	3387	2010	3694	1759	3645	1565	2652	1195	1615	1595	1636	1727	2135	1674	2123	1606	2418	1519	2394	1354	2.238892048
Sepsis	Sepsis_punctum (Zurich, Switzerland)	Rohner & Berger 2023 PNAS, new data. doi:10.1073/pnas.2211210120	48	2	1	1738	2082	3284	2176	3583	1848	3502	1669	2402	1288	1311	1737	1330	1881	1918	1819	1903	1732	2208	1640	2154	1452	2.435445891
Sepsis	Sepsis_punctum (Zurich, Switzerland)	Rohner & Berger 2023 PNAS, new data. doi:10.1073/pnas.2211210120	49	2	1	1570	2115	3101	1876	3355	1492	3251	1328	2029	1192	1086	1848	1145	1985	1646	1812	1629	1740	1935	1566	1848	1386	2.46976779
Sepsis	Sepsis_punctum (Zurich, Switzerland)	Rohner & Berger 2023 PNAS, new data. doi:10.1073/pnas.2211210120	50	2	1	1241	1830	2619	1917	2895	1663	2842	1483	1865	1144	879	1515	893	1653	1374	1610	1366	1536	1677	1451	1645	1280	2.177777551
Sepsis	Sepsis_punctum (Zurich, Switzerland)	Rohner & Berger 2023 PNAS, new data. doi:10.1073/pnas.2211210120	51	2	1	2186	1566	3570	1827	3890	1617	3858	1421	2891	948	1830	1212	1833	1335	2338	1348	2346	1281	2655	1229	2660	1062	2.248246443
Sepsis	Sepsis_punctum (Zurich, Switzerland)	Rohner & Berger 2023 PNAS, new data. doi:10.1073/pnas.2211210120	52	2	1	1886	2274	3361	2147	3629	1820	3544	1649	2427	1408	1390	1983	1427	2126	1922	1997	1908	1919	2267	1765	2199	1600	2.416635557
Sepsis	Sepsis_punctum (Zurich, Switzerland)	Rohner & Berger 2023 PNAS, new data. doi:10.1073/pnas.2211210120	53	2	1	1314	1718	2840	1559	3112	1215	2997	1019	1857	828	869	1430	918	1569	1453	1424	1433	1337	1725	1194	1683	996	2.411639275
Sepsis	Sepsis_punctum (Zurich, Switzerland)	Rohner & Berger 2023 PNAS, new data. doi:10.1073/pnas.2211210120	54	2	1	2085	1814	3646	1890	3927	1598	3847	1415	2786	1035	1657	1455	1667	1603	2272	1547	2263	1471	2624	1359	2580	1175	2.432351067
Sepsis	Sepsis_punctum (Zurich, Switzerland)	Rohner & Berger 2023 PNAS, new data. doi:10.1073/pnas.2211210120	55	2	1	1761	1355	3016	1510	3328	1285	3280	1112	2370	736	1412	1047	1426	1169	1853	1141	1853	1076	2161	1009	2165	860	2.067060144
Sepsis	Sepsis_punctum (Zurich, Switzerland)	Rohner & Berger 2023 PNAS, new data. doi:10.1073/pnas.2211210120	56	2	1	1454	1868	2833	2242	3183	2049	3169	1876	2223	1325	1168	1481	1158	1614	1674	1677	1686	1606	1986	1579	1980	1416	2.241055272
Sepsis	Sepsis_punctum (Zurich, Switzerland)	Rohner & Berger 2023 PNAS, new data. doi:10.1073/pnas.2211210120	57	2	1	1731	2262	3327	2656	3714	2427	3697	2205	2656	1577	1322	1795	1309	1955	1958	2006	1973	1922	2359	1874	2362	1679	2.642741513
Sepsis	Sepsis_punctum (Zurich, Switzerland)	Rohner & Berger 2023 PNAS, new data. doi:10.1073/pnas.2211210120	58	2	1	1621	1884	3291	2382	3738	2171	3723	1952	2617	1199	1246	1375	1201	1543	1873	1631	1880	1536	2319	1518	2303	1292	2.80843063
Sepsis	Sepsis_punctum (Zurich, Switzerland)	Rohner & Berger 2023 PNAS, new data. doi:10.1073/pnas.2211210120	59	2	1	2253	2725	3599	2883	3925	2601	3875	2437	2875	2056	1868	2372	1888	2510	2410	2486	2402	2412	2655	2347	2633	2179	2.20075099
Sepsis	Sepsis_punctum (Zurich, Switzerland)	Rohner & Berger 2023 PNAS, new data. doi:10.1073/pnas.2211210120	60	2	1	1865	2171	3312	2029	3562	1706	3482	1559	2365	1343	1439	1921	1499	2048	1960	1911	1940	1842	2229	1697	2171	1527	2.296258081
Sepsis	Sepsis_punctum (Zurich, Switzerland)	Rohner & Berger 2023 PNAS, new data. doi:10.1073/pnas.2211210120	61	2	1	1701	2146	3153	2540	3519	2331	3493	2151	2503	1585	1361	1737	1357	1874	1853	1924	1864	1853	2269	1837	2235	1668	2.397771357
Sepsis	Sepsis_punctum (Zurich, Switzerland)	Rohner & Berger 2023 PNAS, new data. doi:10.1073/pnas.2211210120	63	2	1	1668	1899	3420	2103	3775	1771	3699	1547	2544	1022	1233	1436	1229	1625	1916	1604	1912	1502	2287	1406	2235	1180	2.75764878
Sepsis	Sepsis_punctum (Zurich, Switzerland)	Rohner & Berger 2023 PNAS, new data. doi:10.1073/pnas.2211210120	64	2	1	1556	1359	2803	1491	3105	1256	3067	1105	2161	744	1221	1053	1237	1174	1699	1146	1697	1087	1981	1025	1955	863	2.021971346
Sepsis	Sepsis_punctum (Zurich, Switzerland)	Rohner & Berger 2023 PNAS, new data. doi:10.1073/pnas.2211210120	65	2	1	1943	2541	3645	2818	4037	2520	3980	2306	2797	1739	1480	2090	1472	2259	2111	2253	2119	2160	2554	2084	2515	1869	2.780025504
Sepsis	Sepsis_punctum (Zurich, Switzerland)	Rohner & Berger 2023 PNAS, new data. doi:10.1073/pnas.2211210120	66	2	1	1684	1361	2969	1612	3268	1381	3233	1216	2336	767	1369	1032	1384	1147	1816	1153	1809	1084	2156	1034	2133	880	2.080483607
Sepsis	Sepsis_punctum (Zurich, Switzerland)	Rohner & Berger 2023 PNAS, new data. doi:10.1073/pnas.2211210120	67	2	1	1445	1613	2998	2043	3394	1822	3342	1586	2351	971	1101	1176	1087	1332	1688	1394	1691	1301	2076	1272	2065	1074	2.539367494
Sepsis	Sepsis_punctum (Zurich, Switzerland)	Rohner & Berger 2023 PNAS, new data. doi:10.1073/pnas.2211210120	68	2	1	1267	1720	2684	1931	3027	1683	2966	1490	1954	1077	915	1389	914	1519	1458	1501	1460	1433	1752	1365	1718	1204	2.269208206
Sepsis	Sepsis_punctum (Zurich, Switzerland)	Rohner & Berger 2023 PNAS, new data. doi:10.1073/pnas.2211210120	69	2	1	1556	1795	2802	1976	3084	1758	3057	1589	2118	1176	1186	1468	1200	1585	1602	1568	1595	1513	1932	1446	1901	1297	2.076835802
Sepsis	Sepsis_punctum (Zurich, Switzerland)	Rohner & Berger 2023 PNAS, new data. doi:10.1073/pnas.2211210120	70	2	1	2048	2490	3573	2289	3863	1930	3784	1750	2552	1566	1530	2223	1582	2365	2159	2184	2134	2108	2440	1946	2349	1762	2.509975725
Sepsis	Sepsis_punctum (Zurich, Switzerland)	Rohner & Berger 2023 PNAS, new data. doi:10.1073/pnas.2211210120	71	2	1	1534	2205	3076	2423	3437	2143	3386	1942	2280	1461	1097	1807	1105	1960	1644	1944	1645	1859	2072	1789	2055	1588	2.536218137
Sepsis	Sepsis_punctum (Zurich, Switzerland)	Rohner & Berger 2023 PNAS, new data. doi:10.1073/pnas.2211210120	72	2	1	1465	1990	3117	2213	3456	1911	3371	1681	2224	1172	1002	1549	1009	1725	1662	1701	1660	1604	2017	1519	2004	1302	2.644882099
Sepsis	Sepsis_punctum (Zurich, Switzerland)	Rohner & Berger 2023 PNAS, new data. doi:10.1073/pnas.2211210120	73	2	1	1836	1171	3233	1702	3646	1522	3630	1298	2739	635	1601	742	1563	887	2160	1007	2170	921	2538	915	2539	719	2.336282039
Sepsis	Sepsis_punctum (Zurich, Switzerland)	Rohner & Berger 2023 PNAS, new data. doi:10.1073/pnas.2211210120	74	2	1	1576	1719	3554	2409	4023	2123	3992	1849	2817	964	1161	1042	1074	1254	1955	1442	1971	1329	2441	1334	2475	1041	3.280460546
Sepsis	Sepsis_punctum (Zurich, Switzerland)	Rohner & Berger 2023 PNAS, new data. doi:10.1073/pnas.2211210120	75	2	1	1567	1872	3104	2202	3447	1962	3413	1741	2390	1157	1228	1454	1225	1620	1796	1630	1793	1545	2204	1477	2181	1270	2.459510434
Sepsis	Sepsis_punctum (Zurich, Switzerland)	Rohner & Berger 2023 PNAS, new data. doi:10.1073/pnas.2211210120	76	2	1	2423	1723	3966	1801	4309	1477	4231	1271	3107	864	1968	1331	1988	1497	2618	1427	2604	1340	2968	1227	2892	1019	2.498352901
Sepsis	Sepsis_punctum (Zurich, Switzerland)	Rohner & Berger 2023 PNAS, new data. doi:10.1073/pnas.2211210120	77	2	1	1353	2290	3206	2533	3624	2193	3558	1954	2252	1380	899	1827	892	2023	1638	1978	1633	1893	2064	1779	1989	1534	2.947458352
Sepsis	Sepsis_punctum (Zurich, Switzerland)	Rohner & Berger 2023 PNAS, new data. doi:10.1073/pnas.2211210120	78	2	1	1909	2058	3758	2343	4153	2014	4088	1784	2905	1127	1438	1530	1434	1747	2296	1729	2290	1613	2668	1523	2630	1259	2.937966107
Sepsis	Sepsis_punctum (Zurich, Switzerland)	Rohner & Berger 2023 PNAS, new data. doi:10.1073/pnas.2211210120	79	2	1	1442	1767	2653	1815	2916	1577	2854	1423	1944	1116	1125	1513	1127	1631	1577	1557	1566	1494	1808	1397	1742	1268	1.931741166
Sepsis	Sepsis_punctum (Zurich, Switzerland)	Rohner & Berger 2023 PNAS, new data. doi:10.1073/pnas.2211210120	80	2	1	2312	2021	3932	2098	4264	1789	4173	1577	3025	1158	1861	1577	1852	1758	2448	1701	2437	1618	2801	1519	2773	1316	2.597674016
Sepsis	Sepsis_punctum (Zurich, Switzerland)	Rohner & Berger 2023 PNAS, new data. doi:10.1073/pnas.2211210120	81	2	1	1561	2075	2837	1995	3040	1727	2960	1587	2052	1393	1204	1830	1237	1947	1654	1858	1641	1789	1886	1683	1841	1548	1.981871706
Sepsis	Sepsis_punctum (Zurich, Switzerland)	Rohner & Berger 2023 PNAS, new data. doi:10.1073/pnas.2211210120	82	2	1	1685	2182	3376	2034	3683	1645	3568	1441	2310	1155	1117	1844	1172	2023	1827	1833	1798	1750	2163	1561	2092	1348	2.743588332
Sepsis	Sepsis_punctum (Zurich, Switzerland)	Rohner & Berger 2023 PNAS, new data. doi:10.1073/pnas.2211210120	83	2	1	1615	1624	3200	1490	3465	1162	3362	965	2220	756	1172	1324	1203	1484	1784	1347	1763	1250	2099	1102	2043	920	2.464609836
Sepsis	Sepsis_punctum (Zurich, Switzerland)	Rohner & Berger 2023 PNAS, new data. doi:10.1073/pnas.2211210120	84	2	1	2148	2416	3565	2837	3914	2640	3911	2448	2961	1840	1855	1965	1821	2115	2385	2201	2388	2119	2704	2096	2679	1922	2.334150471
Sepsis	Sepsis_punctum (Zurich, Switzerland)	Rohner & Berger 2023 PNAS, new data. doi:10.1073/pnas.2211210120	85	2	1	1392	1350	2960	1814	3296	1609	3285	1399	2342	737	1055	880	1011	1040	1659	1122	1669	1037	2056	1022	2085	814	2.542500659
Sepsis	Sepsis_punctum (Zurich, Switzerland)	Rohner & Berger 2023 PNAS, new data. doi:10.1073/pnas.2211210120	86	2	1	1769	1681	3407	1770	3733	1439	3660	1258	2496	873	1364	1302	1383	1458	1983	1393	1968	1308	2313	1214	2274	1016	2.545223558
Sepsis	Sepsis_punctum (Zurich, Switzerland)	Rohner & Berger 2023 PNAS, new data. doi:10.1073/pnas.2211210120	87	2	1	1910	1948	3306	2200	3738	1950	3699	1781	2539	1237	1532	1517	1515	1684	2069	1683	2062	1602	2395	1549	2395	1339	2.396983772
Sepsis	Sepsis_punctum (Zurich, Switzerland)	Rohner & Berger 2023 PNAS, new data. doi:10.1073/pnas.2211210120	88	2	1	2369	1726	3863	1617	4152	1274	4058	1107	2901	887	1920	1443	1959	1585	2496	1451	2475	1380	2787	1238	2721	1061	2.389743337
Sepsis	Sepsis_punctum (Zurich, Switzerland)	Rohner & Berger 2023 PNAS, new data. doi:10.1073/pnas.2211210120	89	2	1	1712	2543	3301	2619	3626	2304	3542	2103	2390	1728	1278	2175	1302	2333	1893	2263	1879	2179	2217	2067	2160	1890	2.510791159
Sepsis	Sepsis_punctum (Zurich, Switzerland)	Rohner & Berger 2023 PNAS, new data. doi:10.1073/pnas.2211210120	90	2	1	1533	1802	2830	2150	3108	1966	3071	1788	2236	1284	1225	1434	1212	1559	1664	1605	1669	1533	2000	1516	1990	1371	2.106154367
Sepsis	Sepsis_punctum (Zurich, Switzerland)	Rohner & Berger 2023 PNAS, new data. doi:10.1073/pnas.2211210120	15	1	1	1664	2059	3214	2431	3618	2196	3600	2010	2486	1422	1298	1637	1299	1786	1853	1829	1864	1746	2262	1711	2251	1512	2.5534188
Sepsis	Sepsis_punctum (Zurich, Switzerland)	Rohner & Berger 2023 PNAS, new data. doi:10.1073/pnas.2211210120	15	2	1	1769	1239	2841	1227	3056	1003	3005	891	2209	693	1474	1025	1498	1124	1860	1063	1849	1007	2099	922	2060	796	2.542647802
Sepsis	Sepsis_punctum (Zurich, Switzerland)	Rohner & Berger 2023 PNAS, new data. doi:10.1073/pnas.2211210120	1	1	1	2309	1774	3766	2053	4128	1837	4107	1635	3046	1094	1920	1372	1914	1515	2476	1532	2481	1450	2837	1398	2822	1205	2.415931026
Sepsis	Sepsis_punctum (Zurich, Switzerland)	Rohner & Berger 2023 PNAS, new data. doi:10.1073/pnas.2211210120	2	1	1	2095	1684	3599	1952	3927	1686	3872	1479	2880	1000	1732	1322	1751	1460	2238	1456	2242	1370	2612	1306	2593	1126	2.400928243
Sepsis	Sepsis_punctum (Zurich, Switzerland)	Rohner & Berger 2023 PNAS, new data. doi:10.1073/pnas.2211210120	3	1	1	2868	1971	4244	1906	4504	1623	4429	1453	3351	1225	2480	1706	2527	1826	2949	1733	2929	1669	3248	1546	3177	1376	2.183482849
Sepsis	Sepsis_punctum (Zurich, Switzerland)	Rohner & Berger 2023 PNAS, new data. doi:10.1073/pnas.2211210120	4	1	1	2233	1905	3460	1599	3642	1282	3533	1152	2552	1127	1804	1729	1868	1844	2257	1673	2225	1608	2472	1451	2376	1324	2.027805454
Sepsis	Sepsis_punctum (Zurich, Switzerland)	Rohner & Berger 2023 PNAS, new data. doi:10.1073/pnas.2211210120	5	1	1	1868	1988	3267	1678	3483	1365	3388	1202	2294	1133	1426	1800	1478	1920	1940	1726	1914	1664	2208	1480	2113	1341	2.263500546
Sepsis	Sepsis_punctum (Zurich, Switzerland)	Rohner & Berger 2023 PNAS, new data. doi:10.1073/pnas.2211210120	6	1	1	3320	1994	4466	1710	4674	1374	4575	1245	3626	1244	2910	1812	2971	1916	3359	1758	3341	1694	3547	1568	3467	1431	1.933353875
Sepsis	Sepsis_punctum (Zurich, Switzerland)	Rohner & Berger 2023 PNAS, new data. doi:10.1073/pnas.2211210120	7	1	1	2424	2405	3626	2036	3784	1742	3684	1620	2702	1626	1999	2255	2062	2354	2396	2184	2377	2130	2679	1932	2588	1794	2.008776642
Sepsis	Sepsis_punctum (Zurich, Switzerland)	Rohner & Berger 2023 PNAS, new data. doi:10.1073/pnas.2211210120	8	1	1	2778	2735	4179	2797	4445	2550	4388	2372	3379	2047	2373	2447	2400	2566	2898	2500	2887	2440	3192	2347	3154	2200	2.219005035
Sepsis	Sepsis_punctum (Zurich, Switzerland)	Rohner & Berger 2023 PNAS, new data. doi:10.1073/pnas.2211210120	9	1	1	2431	2237	3996	2397	4307	2142	4265	1940	3225	1502	2033	1872	2054	2022	2582	1990	2577	1906	3020	1816	2987	1627	2.470906423
Sepsis	Sepsis_punctum (Zurich, Switzerland)	Rohner & Berger 2023 PNAS, new data. doi:10.1073/pnas.2211210120	10	1	1	2390	2642	3798	3032	4175	2826	4156	2624	3180	2079	2060	2241	2043	2375	2619	2440	2624	2372	2930	2344	2935	2173	2.332192071
Sepsis	Sepsis_punctum (Zurich, Switzerland)	Rohner & Berger 2023 PNAS, new data. doi:10.1073/pnas.2211210120	11	1	1	2558	1486	3938	1195	4150	853	4024	684	2948	654	2121	1297	2179	1420	2591	1247	2558	1179	2844	1007	2768	857	2.238271978
Sepsis	Sepsis_punctum (Zurich, Switzerland)	Rohner & Berger 2023 PNAS, new data. doi:10.1073/pnas.2211210120	12	1	1	2510	2201	3766	1785	3960	1457	3861	1322	2776	1345	2041	2051	2107	2162	2508	1946	2476	1882	2692	1714	2615	1572	2.162574415
Sepsis	Sepsis_punctum (Zurich, Switzerland)	Rohner & Berger 2023 PNAS, new data. doi:10.1073/pnas.2211210120	13	1	1	2698	1722	4022	1558	4289	1207	4195	1050	3098	961	2266	1502	2316	1624	2805	1464	2778	1397	2976	1276	2902	1143	2.169699322
Sepsis	Sepsis_punctum (Zurich, Switzerland)	Rohner & Berger 2023 PNAS, new data. doi:10.1073/pnas.2211210120	14	1	1	2780	1817	4099	1925	4410	1672	4360	1488	3367	1116	2423	1514	2456	1643	2908	1584	2904	1510	3193	1426	3157	1257	2.139487181
Sepsis	Sepsis_punctum (Zurich, Switzerland)	Rohner & Berger 2023 PNAS, new data. doi:10.1073/pnas.2211210120	16	1	1	2367	1181	3687	1143	3971	879	3896	717	2865	476	1988	929	2030	1052	2475	956	2457	891	2747	772	2688	627	2.115095611
Sepsis	Sepsis_punctum (Zurich, Switzerland)	Rohner & Berger 2023 PNAS, new data. doi:10.1073/pnas.2211210120	17	1	1	2631	2143	4178	2328	4550	2054	4497	1862	3346	1363	2176	1741	2181	1900	2748	1871	2741	1783	3141	1704	3098	1495	2.565508653
Sepsis	Sepsis_punctum (Zurich, Switzerland)	Rohner & Berger 2023 PNAS, new data. doi:10.1073/pnas.2211210120	19	1	1	2288	1728	3839	1242	4029	821	3885	666	2627	719	1742	1545	1841	1677	2379	1396	2341	1312	2575	1119	2459	946	2.553513195
Sepsis	Sepsis_punctum (Zurich, Switzerland)	Rohner & Berger 2023 PNAS, new data. doi:10.1073/pnas.2211210120	21	1	1	2850	1986	4244	2006	4528	1695	4445	1518	3399	1222	2435	1696	2479	1827	3011	1738	2992	1657	3221	1563	3169	1393	2.225641318
Sepsis	Sepsis_punctum (Zurich, Switzerland)	Rohner & Berger 2023 PNAS, new data. doi:10.1073/pnas.2211210120	22	1	1	2708	1718	4046	1487	4281	1170	4192	1011	3163	902	2278	1510	2331	1635	2780	1465	2761	1403	3073	1228	2998	1072	2.177905228
Sepsis	Sepsis_punctum (Zurich, Switzerland)	Rohner & Berger 2023 PNAS, new data. doi:10.1073/pnas.2211210120	23	1	1	2583	1800	3994	1797	4296	1501	4224	1327	3145	1026	2173	1502	2211	1635	2728	1538	2721	1468	2989	1366	2953	1190	2.262401971
Sepsis	Sepsis_punctum (Zurich, Switzerland)	Rohner & Berger 2023 PNAS, new data. doi:10.1073/pnas.2211210120	24	1	1	2204	1984	3951	1787	4243	1441	4147	1254	2857	968	1650	1681	1673	1855	2306	1660	2287	1572	2686	1384	2584	1184	2.810212646
Sepsis	Sepsis_punctum (Zurich, Switzerland)	Rohner & Berger 2023 PNAS, new data. doi:10.1073/pnas.2211210120	25	1	1	2080	2631	3526	2259	3734	1896	3598	1726	2466	1686	1609	2417	1679	2554	2140	2338	2103	2272	2377	2077	2277	1920	2.357342955
Sepsis	Sepsis_punctum (Zurich, Switzerland)	Rohner & Berger 2023 PNAS, new data. doi:10.1073/pnas.2211210120	26	1	1	2236	1981	3777	1853	4042	1523	3940	1365	2816	1145	1739	1704	1772	1843	2327	1716	2299	1641	2656	1499	2562	1338	2.464131766
Sepsis	Sepsis_punctum (Zurich, Switzerland)	Rohner & Berger 2023 PNAS, new data. doi:10.1073/pnas.2211210120	27	1	1	2710	1548	4109	1638	4395	1361	4343	1200	3333	809	2285	1198	2296	1343	2847	1289	2843	1222	3169	1129	3137	939	2.264725196
Sepsis	Sepsis_punctum (Zurich, Switzerland)	Rohner & Berger 2023 PNAS, new data. doi:10.1073/pnas.2211210120	28	1	1	2331	2042	3620	2297	3928	2119	3903	1954	3032	1459	2001	1698	2011	1816	2449	1832	2458	1763	2790	1731	2791	1567	2.118746642
Sepsis	Sepsis_punctum (Zurich, Switzerland)	Rohner & Berger 2023 PNAS, new data. doi:10.1073/pnas.2211210120	29	1	1	1913	2266	3669	2027	3931	1622	3814	1449	2548	1285	1398	1991	1434	2147	2081	1964	2058	1870	2458	1663	2363	1461	2.743202747
Sepsis	Sepsis_punctum (Zurich, Switzerland)	Rohner & Berger 2023 PNAS, new data. doi:10.1073/pnas.2211210120	30	1	1	2740	2663	4218	2527	4498	2165	4399	1993	3286	1788	2246	2398	2300	2533	2830	2387	2810	2311	3115	2161	3053	1989	2.411593831
Sepsis	Sepsis_punctum (Zurich, Switzerland)	Rohner & Berger 2023 PNAS, new data. doi:10.1073/pnas.2211210120	31	1	1	2721	2216	4244	1911	4526	1538	4428	1373	3205	1250	2198	1987	2247	2133	2788	1925	2755	1845	3111	1632	3018	1449	2.542134065
Sepsis	Sepsis_punctum (Zurich, Switzerland)	Rohner & Berger 2023 PNAS, new data. doi:10.1073/pnas.2211210120	32	1	1	2328	2275	3744	2560	4107	2330	4073	2164	3016	1656	1971	1905	1969	2039	2480	2051	2473	1975	2848	1932	2822	1746	2.331331194
Sepsis	Sepsis_punctum (Zurich, Switzerland)	Rohner & Berger 2023 PNAS, new data. doi:10.1073/pnas.2211210120	33	1	1	2955	2050	4366	2000	4622	1682	4523	1506	3431	1320	2567	1781	2604	1911	3054	1812	3037	1738	3285	1636	3236	1476	2.212324713
Sepsis	Sepsis_punctum (Zurich, Switzerland)	Rohner & Berger 2023 PNAS, new data. doi:10.1073/pnas.2211210120	34	1	1	2318	1496	3708	1458	3988	1167	3915	1005	2844	756	1912	1225	1953	1347	2419	1255	2409	1185	2737	1067	2669	911	2.219058862
Sepsis	Sepsis_punctum (Zurich, Switzerland)	Rohner & Berger 2023 PNAS, new data. doi:10.1073/pnas.2211210120	35	1	1	2673	1789	4240	1506	4460	1131	4336	986	3168	901	2195	1548	2243	1681	2814	1494	2787	1413	3058	1259	2958	1093	2.455600749
Sepsis	Sepsis_punctum (Zurich, Switzerland)	Rohner & Berger 2023 PNAS, new data. doi:10.1073/pnas.2211210120	36	1	1	2829	1757	4126	1364	4326	1035	4206	905	3142	958	2389	1615	2453	1716	2839	1524	2821	1460	3084	1277	2983	1155	2.161294797
Sepsis	Sepsis_punctum (Zurich, Switzerland)	Rohner & Berger 2023 PNAS, new data. doi:10.1073/pnas.2211210120	37	1	1	2773	1729	4253	2210	4627	1986	4606	1788	3661	1157	2425	1272	2406	1418	2964	1496	2968	1419	3364	1413	3378	1231	2.483120886
Sepsis	Sepsis_punctum (Zurich, Switzerland)	Rohner & Berger 2023 PNAS, new data. doi:10.1073/pnas.2211210120	38	1	1	2571	1507	4203	1044	4416	648	4271	479	2994	473	1992	1311	2057	1460	2690	1168	2647	1077	2940	863	2843	673	2.671673477
Sepsis	Sepsis_punctum (Zurich, Switzerland)	Rohner & Berger 2023 PNAS, new data. doi:10.1073/pnas.2211210120	39	1	1	2310	2181	4026	2598	4400	2338	4363	2129	3267	1504	1944	1728	1925	1896	2583	1951	2589	1856	2974	1821	2962	1606	2.71829112
Sepsis	Sepsis_punctum (Zurich, Switzerland)	Rohner & Berger 2023 PNAS, new data. doi:10.1073/pnas.2211210120	40	1	1	2747	2054	4348	2392	4752	2161	4723	1948	3589	1332	2340	1601	2315	1755	2954	1795	2955	1703	3294	1660	3304	1442	2.653122994
Sepsis	Sepsis_punctum (Zurich, Switzerland)	Rohner & Berger 2023 PNAS, new data. doi:10.1073/pnas.2211210120	41	1	1	2840	1853	4482	1504	4760	1082	4625	903	3306	818	2240	1599	2303	1750	2894	1526	2871	1444	3217	1233	3102	1045	2.737080225
Sepsis	Sepsis_punctum (Zurich, Switzerland)	Rohner & Berger 2023 PNAS, new data. doi:10.1073/pnas.2211210120	42	1	1	2504	1968	4022	1774	4282	1461	4204	1289	3012	1087	2037	1698	2076	1842	2635	1679	2608	1594	2893	1450	2827	1261	2.426205063
Sepsis	Sepsis_punctum (Zurich, Switzerland)	Rohner & Berger 2023 PNAS, new data. doi:10.1073/pnas.2211210120	43	1	1	2081	1313	3389	1703	3728	1523	3721	1349	2803	751	1800	952	1784	1071	2278	1122	2290	1057	2578	1033	2583	853	2.169422925
Sepsis	Sepsis_punctum (Zurich, Switzerland)	Rohner & Berger 2023 PNAS, new data. doi:10.1073/pnas.2211210120	44	1	1	2173	1744	3853	2127	4254	1851	4218	1640	3035	1012	1730	1224	1722	1397	2396	1459	2402	1367	2787	1322	2772	1101	2.768500351
Sepsis	Sepsis_punctum (Zurich, Switzerland)	Rohner & Berger 2023 PNAS, new data. doi:10.1073/pnas.2211210120	45	1	1	2550	1368	3871	1391	4116	1166	4061	1007	3107	692	2185	1097	2227	1212	2631	1140	2622	1083	2950	977	2913	832	2.082748539
Sepsis	Sepsis_punctum (Zurich, Switzerland)	Rohner & Berger 2023 PNAS, new data. doi:10.1073/pnas.2211210120	46	1	1	2127	1976	3358	1715	3576	1423	3480	1262	2459	1206	1704	1793	1765	1901	2159	1738	2138	1676	2389	1525	2315	1381	2.043071879
Sepsis	Sepsis_punctum (Zurich, Switzerland)	Rohner & Berger 2023 PNAS, new data. doi:10.1073/pnas.2211210120	47	1	1	2882	2262	4277	1910	4476	1563	4362	1404	3287	1384	2421	2094	2494	2209	2952	1999	2926	1939	3177	1761	3104	1613	2.270185965
Sepsis	Sepsis_punctum (Zurich, Switzerland)	Rohner & Berger 2023 PNAS, new data. doi:10.1073/pnas.2211210120	48	1	1	2386	1858	3953	1670	4176	1303	4068	1148	2912	977	1907	1582	1954	1718	2531	1562	2504	1483	2790	1343	2710	1161	2.44433747
Sepsis	Sepsis_punctum (Zurich, Switzerland)	Rohner & Berger 2023 PNAS, new data. doi:10.1073/pnas.2211210120	49	1	1	2096	1778	3605	1458	3838	1071	3717	899	2497	835	1582	1517	1646	1655	2147	1465	2114	1396	2417	1213	2322	1035	2.469857017
Sepsis	Sepsis_punctum (Zurich, Switzerland)	Rohner & Berger 2023 PNAS, new data. doi:10.1073/pnas.2211210120	50	1	1	3056	1370	4430	1436	4713	1176	4652	991	3685	659	2677	1046	2700	1181	3178	1136	3172	1057	3478	974	3441	801	2.191128617
Sepsis	Sepsis_punctum (Zurich, Switzerland)	Rohner & Berger 2023 PNAS, new data. doi:10.1073/pnas.2211210120	51	1	1	2531	2013	3870	1584	4055	1241	3940	1096	2845	1141	2042	1883	2111	1989	2554	1750	2522	1692	2767	1498	2690	1362	2.258364349
Sepsis	Sepsis_punctum (Zurich, Switzerland)	Rohner & Berger 2023 PNAS, new data. doi:10.1073/pnas.2211210120	52	1	1	2747	2347	4212	2650	4548	2417	4520	2223	3527	1658	2367	1932	2361	2079	2876	2090	2876	2010	3282	1959	3264	1781	2.417365553
Sepsis	Sepsis_punctum (Zurich, Switzerland)	Rohner & Berger 2023 PNAS, new data. doi:10.1073/pnas.2211210120	53	1	1	2544	2052	4077	1904	4338	1552	4223	1362	3079	1166	2088	1762	2141	1902	2693	1760	2671	1676	2967	1531	2911	1337	2.412371121
Sepsis	Sepsis_punctum (Zurich, Switzerland)	Rohner & Berger 2023 PNAS, new data. doi:10.1073/pnas.2211210120	54	1	1	2802	2300	4276	1863	4461	1489	4308	1330	3191	1333	2278	2118	2356	2247	2888	1991	2858	1920	3124	1714	3015	1565	2.412105093
Sepsis	Sepsis_punctum (Zurich, Switzerland)	Rohner & Berger 2023 PNAS, new data. doi:10.1073/pnas.2211210120	55	1	1	2589	1355	3873	1619	4192	1407	4138	1220	3246	814	2264	1024	2274	1141	2712	1158	2716	1090	3030	1054	3015	910	2.091716162
Sepsis	Sepsis_punctum (Zurich, Switzerland)	Rohner & Berger 2023 PNAS, new data. doi:10.1073/pnas.2211210120	56	1	1	1667	1785	3055	2167	3392	1970	3376	1793	2429	1242	1375	1392	1363	1523	1894	1595	1898	1524	2215	1498	2219	1325	2.245550779
Sepsis	Sepsis_punctum (Zurich, Switzerland)	Rohner & Berger 2023 PNAS, new data. doi:10.1073/pnas.2211210120	57	1	1	2153	2124	3776	2360	4150	2101	4117	1883	3016	1347	1696	1698	1698	1866	2327	1848	2329	1759	2716	1683	2702	1484	2.663786582
Sepsis	Sepsis_punctum (Zurich, Switzerland)	Rohner & Berger 2023 PNAS, new data. doi:10.1073/pnas.2211210120	58	1	1	2396	2075	4085	2343	4500	2078	4469	1871	3284	1251	1935	1610	1917	1784	2571	1781	2569	1688	3029	1613	2980	1389	2.804800816
Sepsis	Sepsis_punctum (Zurich, Switzerland)	Rohner & Berger 2023 PNAS, new data. doi:10.1073/pnas.2211210120	59	1	1	1993	1541	3325	1733	3663	1467	3620	1299	2607	882	1618	1186	1631	1325	2146	1312	2142	1234	2412	1170	2380	1001	2.198767331
Sepsis	Sepsis_punctum (Zurich, Switzerland)	Rohner & Berger 2023 PNAS, new data. doi:10.1073/pnas.2211210120	60	1	1	2687	2088	4070	1770	4274	1421	4168	1273	3064	1203	2217	1890	2279	2012	2715	1820	2688	1754	2993	1556	2905	1393	2.275456506
Sepsis	Sepsis_punctum (Zurich, Switzerland)	Rohner & Berger 2023 PNAS, new data. doi:10.1073/pnas.2211210120	61	1	1	2474	1636	3907	2034	4263	1835	4238	1641	3271	1072	2125	1213	2122	1350	2611	1407	2620	1335	3040	1322	3038	1147	2.384904934
Sepsis	Sepsis_punctum (Zurich, Switzerland)	Rohner & Berger 2023 PNAS, new data. doi:10.1073/pnas.2211210120	63	1	1	2497	1987	4253	2252	4632	1943	4564	1702	3436	1136	2069	1516	2066	1699	2755	1690	2744	1587	3151	1502	3117	1274	2.791386141
Sepsis	Sepsis_punctum (Zurich, Switzerland)	Rohner & Berger 2023 PNAS, new data. doi:10.1073/pnas.2211210120	64	1	1	1806	2738	3058	2869	3358	2638	3327	2494	2410	2116	1460	2431	1471	2557	1943	2525	1941	2464	2248	2396	2215	2235	2.040932976
Sepsis	Sepsis_punctum (Zurich, Switzerland)	Rohner & Berger 2023 PNAS, new data. doi:10.1073/pnas.2211210120	65	1	1	2832	1764	4522	1456	4788	1041	4665	858	3363	728	2254	1490	2303	1651	2892	1441	2862	1355	3267	1136	3153	950	2.763265463
Sepsis	Sepsis_punctum (Zurich, Switzerland)	Rohner & Berger 2023 PNAS, new data. doi:10.1073/pnas.2211210120	66	1	1	2618	2110	3923	2099	4176	1817	4114	1657	3146	1392	2262	1832	2286	1957	2710	1876	2697	1810	3017	1692	2971	1543	2.073774524
Sepsis	Sepsis_punctum (Zurich, Switzerland)	Rohner & Berger 2023 PNAS, new data. doi:10.1073/pnas.2211210120	67	1	1	2114	1524	3607	2195	4008	2033	4007	1796	3109	1031	1857	1050	1807	1197	2399	1350	2417	1262	2813	1294	2830	1087	2.54222751
Sepsis	Sepsis_punctum (Zurich, Switzerland)	Rohner & Berger 2023 PNAS, new data. doi:10.1073/pnas.2211210120	68	1	1	2580	2177	4011	2102	4290	1793	4207	1628	3149	1412	2172	1924	2204	2053	2735	1927	2709	1856	2976	1739	2951	1573	2.262578972
Sepsis	Sepsis_punctum (Zurich, Switzerland)	Rohner & Berger 2023 PNAS, new data. doi:10.1073/pnas.2211210120	69	1	1	2588	2154	3790	1939	3994	1659	3926	1497	2938	1363	2138	1955	2183	2061	2541	1925	2522	1872	2833	1691	2764	1548	2.049094695
Sepsis	Sepsis_punctum (Zurich, Switzerland)	Rohner & Berger 2023 PNAS, new data. doi:10.1073/pnas.2211210120	70	1	1	2889	2310	4422	2087	4693	1735	4606	1549	3400	1373	2362	2043	2410	2190	2995	2001	2969	1923	3280	1755	3192	1569	2.513963267
Sepsis	Sepsis_punctum (Zurich, Switzerland)	Rohner & Berger 2023 PNAS, new data. doi:10.1073/pnas.2211210120	71	1	1	2811	1731	4394	1777	4718	1462	4640	1273	3482	898	2355	1377	2379	1528	2906	1454	2899	1372	3313	1250	3258	1055	2.544657183
Sepsis	Sepsis_punctum (Zurich, Switzerland)	Rohner & Berger 2023 PNAS, new data. doi:10.1073/pnas.2211210120	72	1	1	2542	1954	4154	1595	4380	1212	4231	1017	2946	935	1959	1701	2036	1866	2614	1619	2581	1534	2881	1334	2790	1134	2.635616624
Sepsis	Sepsis_punctum (Zurich, Switzerland)	Rohner & Berger 2023 PNAS, new data. doi:10.1073/pnas.2211210120	73	1	1	1659	2398	3121	2087	3374	1723	3245	1543	2118	1474	1221	2165	1274	2310	1839	2083	1804	2005	2089	1816	1997	1639	2.340648912
Sepsis	Sepsis_punctum (Zurich, Switzerland)	Rohner & Berger 2023 PNAS, new data. doi:10.1073/pnas.2211210120	74	1	1	1878	2062	3978	2376	4395	2017	4319	1758	2989	1082	1370	1473	1318	1707	2223	1723	2217	1606	2659	1521	2649	1230	3.304833968
Sepsis	Sepsis_punctum (Zurich, Switzerland)	Rohner & Berger 2023 PNAS, new data. doi:10.1073/pnas.2211210120	75	1	1	2851	2436	4376	2103	4578	1726	4446	1550	3271	1448	2336	2191	2405	2341	2932	2114	2898	2037	3203	1829	3112	1644	2.463958634
Sepsis	Sepsis_punctum (Zurich, Switzerland)	Rohner & Berger 2023 PNAS, new data. doi:10.1073/pnas.2211210120	76	1	1	2145	1728	3658	1866	4007	1551	3936	1352	2831	899	1688	1307	1708	1474	2317	1433	2312	1345	2672	1252	2601	1047	2.480849295
Sepsis	Sepsis_punctum (Zurich, Switzerland)	Rohner & Berger 2023 PNAS, new data. doi:10.1073/pnas.2211210120	77	1	1	2593	1684	4440	1653	4807	1248	4707	1027	3347	653	2067	1284	2096	1480	2817	1330	2797	1243	3187	1074	3091	847	2.932854943
Sepsis	Sepsis_punctum (Zurich, Switzerland)	Rohner & Berger 2023 PNAS, new data. doi:10.1073/pnas.2211210120	78	1	1	2409	1829	4272	1852	4630	1481	4525	1261	3245	779	1869	1377	1893	1595	2721	1452	2699	1349	3071	1198	2986	951	2.939650103
Sepsis	Sepsis_punctum (Zurich, Switzerland)	Rohner & Berger 2023 PNAS, new data. doi:10.1073/pnas.2211210120	79	1	1	2429	1724	3620	1837	3896	1625	3850	1464	2954	1111	2113	1452	2119	1569	2565	1524	2555	1466	2802	1380	2751	1243	1.92405295
Sepsis	Sepsis_punctum (Zurich, Switzerland)	Rohner & Berger 2023 PNAS, new data. doi:10.1073/pnas.2211210120	80	1	1	2607	2020	4216	1841	4487	1484	4371	1285	3164	1044	2092	1670	2120	1847	2669	1693	2640	1609	3003	1448	2938	1251	2.599858061
Sepsis	Sepsis_punctum (Zurich, Switzerland)	Rohner & Berger 2023 PNAS, new data. doi:10.1073/pnas.2211210120	81	1	1	2381	1312	3639	1484	3913	1261	3870	1107	2986	720	2075	994	2091	1121	2524	1107	2527	1039	2775	985	2741	838	1.996192514
Sepsis	Sepsis_punctum (Zurich, Switzerland)	Rohner & Berger 2023 PNAS, new data. doi:10.1073/pnas.2211210120	82	1	1	2488	1492	4188	1718	4554	1411	4493	1184	3342	623	2014	1041	2023	1225	2712	1184	2712	1097	3126	984	3105	761	2.746380657
Sepsis	Sepsis_punctum (Zurich, Switzerland)	Rohner & Berger 2023 PNAS, new data. doi:10.1073/pnas.2211210120	83	1	1	1951	1711	3470	2215	3846	2015	3838	1773	2874	1145	1691	1267	1655	1427	2233	1526	2245	1421	2606	1415	2626	1221	2.461471206
Sepsis	Sepsis_punctum (Zurich, Switzerland)	Rohner & Berger 2023 PNAS, new data. doi:10.1073/pnas.2211210120	84	1	1	2909	2392	4358	2321	4631	2017	4560	1834	3450	1579	2478	2076	2505	2226	3033	2109	3019	2033	3329	1900	3250	1733	2.316517304
Sepsis	Sepsis_punctum (Zurich, Switzerland)	Rohner & Berger 2023 PNAS, new data. doi:10.1073/pnas.2211210120	85	1	1	2462	1898	3997	1454	4172	1091	4055	930	2910	861	1894	1682	1952	1839	2530	1568	2492	1486	2817	1264	2720	1082	2.533462439
Sepsis	Sepsis_punctum (Zurich, Switzerland)	Rohner & Berger 2023 PNAS, new data. doi:10.1073/pnas.2211210120	86	1	1	2518	2552	4127	2205	4350	1804	4236	1642	3010	1596	2004	2297	2060	2441	2672	2211	2645	2128	2907	1973	2838	1778	2.55576427
Sepsis	Sepsis_punctum (Zurich, Switzerland)	Rohner & Berger 2023 PNAS, new data. doi:10.1073/pnas.2211210120	87	1	1	2555	1725	4012	1875	4377	1602	4325	1437	3138	959	2144	1328	2140	1496	2690	1448	2669	1372	3047	1287	3012	1075	2.415252902
Sepsis	Sepsis_punctum (Zurich, Switzerland)	Rohner & Berger 2023 PNAS, new data. doi:10.1073/pnas.2211210120	88	1	1	2469	1921	3972	2151	4314	1877	4265	1699	3174	1222	2110	1550	2108	1693	2675	1682	2666	1608	2974	1539	2951	1355	2.391892419
Sepsis	Sepsis_punctum (Zurich, Switzerland)	Rohner & Berger 2023 PNAS, new data. doi:10.1073/pnas.2211210120	89	1	1	2371	2212	3960	2101	4264	1742	4153	1554	2960	1315	1899	1895	1943	2056	2558	1907	2531	1824	2830	1680	2742	1506	2.516814255
Sepsis	Sepsis_punctum (Zurich, Switzerland)	Rohner & Berger 2023 PNAS, new data. doi:10.1073/pnas.2211210120	90	1	1	2615	2117	3889	1712	4037	1415	3927	1291	2953	1277	2176	1978	2236	2089	2645	1874	2609	1821	2875	1616	2792	1492	2.096448028
Sepsis	Sepsis_punctum (Zurich, Switzerland)	Rohner & Berger 2023 PNAS, new data. doi:10.1073/pnas.2211210120	1	2	2	1556	1549	2530	1747	2769	1601	2753	1477	2076	1113	1312	1281	1313	1377	1668	1394	1671	1342	1913	1311	1901	1182	2.406584343
Sepsis	Sepsis_punctum (Zurich, Switzerland)	Rohner & Berger 2023 PNAS, new data. doi:10.1073/pnas.2211210120	2	2	2	1261	1257	2264	1398	2484	1200	2436	1071	1753	789	1005	1034	1017	1123	1361	1102	1360	1049	1591	996	1573	882	2.401709385
Sepsis	Sepsis_punctum (Zurich, Switzerland)	Rohner & Berger 2023 PNAS, new data. doi:10.1073/pnas.2211210120	3	2	2	1177	1285	2090	1303	2279	1120	2238	1006	1521	811	926	1087	944	1171	1237	1127	1230	1083	1438	1018	1402	903	2.195681857
Sepsis	Sepsis_punctum (Zurich, Switzerland)	Rohner & Berger 2023 PNAS, new data. doi:10.1073/pnas.2211210120	4	2	2	1063	1510	1901	1734	2101	1605	2078	1497	1513	1159	879	1271	871	1356	1158	1385	1159	1338	1361	1324	1367	1219	2.055991373
Sepsis	Sepsis_punctum (Zurich, Switzerland)	Rohner & Berger 2023 PNAS, new data. doi:10.1073/pnas.2211210120	5	2	2	1353	1180	2300	1313	2518	1168	2495	1042	1818	753	1123	965	1129	1047	1459	1037	1452	989	1673	941	1662	837	2.279440049
Sepsis	Sepsis_punctum (Zurich, Switzerland)	Rohner & Berger 2023 PNAS, new data. doi:10.1073/pnas.2211210120	6	2	2	1203	1470	1980	1638	2193	1501	2176	1390	1604	1111	1015	1235	1019	1313	1292	1333	1295	1291	1463	1277	1452	1173	1.94466289
Sepsis	Sepsis_punctum (Zurich, Switzerland)	Rohner & Berger 2023 PNAS, new data. doi:10.1073/pnas.2211210120	7	2	2	1293	1032	2118	1039	2276	889	2236	790	1609	595	1051	849	1068	925	1302	887	1295	848	1525	784	1499	681	2.002469794
Sepsis	Sepsis_punctum (Zurich, Switzerland)	Rohner & Berger 2023 PNAS, new data. doi:10.1073/pnas.2211210120	8	2	2	1270	1413	2199	1286	2342	1089	2289	988	1593	888	971	1272	1002	1348	1322	1246	1312	1206	1480	1115	1456	1017	2.22969164
Sepsis	Sepsis_punctum (Zurich, Switzerland)	Rohner & Berger 2023 PNAS, new data. doi:10.1073/pnas.2211210120	9	2	2	1127	1167	2169	1296	2372	1132	2341	994	1663	686	873	919	881	1018	1230	1002	1230	950	1536	891	1515	762	2.464039103
Sepsis	Sepsis_punctum (Zurich, Switzerland)	Rohner & Berger 2023 PNAS, new data. doi:10.1073/pnas.2211210120	10	2	2	1093	1268	2068	1363	2294	1179	2255	1052	1547	809	832	1044	844	1128	1215	1110	1209	1062	1409	1010	1391	900	2.345477354
Sepsis	Sepsis_punctum (Zurich, Switzerland)	Rohner & Berger 2023 PNAS, new data. doi:10.1073/pnas.2211210120	11	2	2	1246	1168	2172	1123	2344	919	2280	797	1585	663	976	993	997	1079	1299	1013	1290	960	1493	875	1464	767	2.216310227
Sepsis	Sepsis_punctum (Zurich, Switzerland)	Rohner & Berger 2023 PNAS, new data. doi:10.1073/pnas.2211210120	12	2	2	1202	1155	2063	1412	2296	1302	2296	1194	1688	783	1012	905	1000	987	1309	1018	1315	972	1516	959	1517	848	2.189334808
Sepsis	Sepsis_punctum (Zurich, Switzerland)	Rohner & Berger 2023 PNAS, new data. doi:10.1073/pnas.2211210120	13	2	2	1388	1285	2267	1480	2504	1323	2480	1207	1815	891	1170	1050	1174	1136	1509	1146	1507	1098	1663	1066	1656	963	2.183686051
Sepsis	Sepsis_punctum (Zurich, Switzerland)	Rohner & Berger 2023 PNAS, new data. doi:10.1073/pnas.2211210120	14	2	2	1244	921	2113	938	2317	749	2272	638	1595	437	988	732	1012	810	1316	758	1311	713	1503	646	1477	535	2.134213407
Sepsis	Sepsis_punctum (Zurich, Switzerland)	Rohner & Berger 2023 PNAS, new data. doi:10.1073/pnas.2211210120	16	2	2	1166	1274	1985	1453	2210	1334	2187	1216	1586	918	994	1054	986	1136	1266	1144	1265	1101	1454	1078	1449	979	2.018557442
Sepsis	Sepsis_punctum (Zurich, Switzerland)	Rohner & Berger 2023 PNAS, new data. doi:10.1073/pnas.2211210120	17	2	2	1107	1653	2120	1939	2386	1797	2374	1660	1669	1214	853	1340	837	1442	1204	1485	1216	1427	1493	1419	1479	1280	2.58933318
Sepsis	Sepsis_punctum (Zurich, Switzerland)	Rohner & Berger 2023 PNAS, new data. doi:10.1073/pnas.2211210120	19	2	2	1257	1349	2323	1557	2562	1367	2525	1235	1795	864	1000	1081	1014	1182	1413	1184	1411	1128	1637	1086	1635	944	2.553049935
Sepsis	Sepsis_punctum (Zurich, Switzerland)	Rohner & Berger 2023 PNAS, new data. doi:10.1073/pnas.2211210120	21	2	2	1830	2126	3136	2646	3488	2461	3479	2269	2622	1621	1540	1697	1529	1835	2079	1949	2099	1873	2409	1877	2431	1684	2.222819702
Sepsis	Sepsis_punctum (Zurich, Switzerland)	Rohner & Berger 2023 PNAS, new data. doi:10.1073/pnas.2211210120	22	2	2	2241	2256	3611	2499	3921	2278	3892	2098	2949	1643	1909	1898	1917	2036	2433	2045	2436	1975	2766	1921	2740	1749	2.189454082
Sepsis	Sepsis_punctum (Zurich, Switzerland)	Rohner & Berger 2023 PNAS, new data. doi:10.1073/pnas.2211210120	23	2	2	1378	1850	2752	2207	3128	2000	3106	1819	2117	1256	1056	1471	1063	1601	1599	1643	1606	1575	1917	1537	1912	1358	2.272765648
Sepsis	Sepsis_punctum (Zurich, Switzerland)	Rohner & Berger 2023 PNAS, new data. doi:10.1073/pnas.2211210120	24	2	2	1992	1837	3719	1956	4074	1658	4018	1468	2795	960	1483	1423	1470	1598	2117	1532	2109	1441	2555	1325	2509	1116	2.80819408
Sepsis	Sepsis_punctum (Zurich, Switzerland)	Rohner & Berger 2023 PNAS, new data. doi:10.1073/pnas.2211210120	25	2	2	2107	1416	3608	1558	3936	1278	3867	1075	2763	657	1726	1057	1757	1208	2297	1160	2284	1079	2585	992	2544	807	2.375214086
Sepsis	Sepsis_punctum (Zurich, Switzerland)	Rohner & Berger 2023 PNAS, new data. doi:10.1073/pnas.2211210120	26	2	2	2663	1567	4144	1997	4501	1780	4476	1603	3476	991	2294	1125	2283	1266	2830	1338	2838	1261	3229	1250	3226	1069	2.461600503
Sepsis	Sepsis_punctum (Zurich, Switzerland)	Rohner & Berger 2023 PNAS, new data. doi:10.1073/pnas.2211210120	27	2	2	1927	2398	3346	2436	3624	2157	3559	1985	2526	1639	1505	2068	1529	2210	2051	2134	2045	2067	2398	1950	2346	1777	2.271304608
Sepsis	Sepsis_punctum (Zurich, Switzerland)	Rohner & Berger 2023 PNAS, new data. doi:10.1073/pnas.2211210120	28	2	2	1236	1978	2491	2371	2816	2219	2821	2064	1999	1471	946	1610	932	1725	1375	1787	1390	1720	1728	1716	1722	1562	2.125983115
Sepsis	Sepsis_punctum (Zurich, Switzerland)	Rohner & Berger 2023 PNAS, new data. doi:10.1073/pnas.2211210120	29	2	2	1647	2150	3423	1933	3681	1550	3560	1372	2307	1187	1147	1869	1183	2028	1813	1851	1794	1761	2198	1564	2094	1370	2.741448321
Sepsis	Sepsis_punctum (Zurich, Switzerland)	Rohner & Berger 2023 PNAS, new data. doi:10.1073/pnas.2211210120	30	2	2	1736	1580	3108	2130	3533	1937	3518	1738	2609	1038	1438	1122	1413	1263	1950	1370	1971	1293	2317	1304	2322	1116	2.400197999
Sepsis	Sepsis_punctum (Zurich, Switzerland)	Rohner & Berger 2023 PNAS, new data. doi:10.1073/pnas.2211210120	31	2	2	2102	1985	3659	2362	4053	2148	4031	1953	2976	1323	1747	1569	1727	1723	2324	1758	2319	1673	2724	1622	2715	1426	2.556087251
Sepsis	Sepsis_punctum (Zurich, Switzerland)	Rohner & Berger 2023 PNAS, new data. doi:10.1073/pnas.2211210120	32	2	2	1467	1938	2867	2345	3218	2143	3191	1967	2225	1366	1133	1530	1119	1667	1646	1726	1653	1654	2000	1635	1985	1454	2.325757559
Sepsis	Sepsis_punctum (Zurich, Switzerland)	Rohner & Berger 2023 PNAS, new data. doi:10.1073/pnas.2211210120	33	2	2	1949	1817	3280	2247	3644	2043	3626	1845	2650	1291	1673	1422	1655	1558	2109	1617	2115	1547	2435	1536	2435	1369	2.226534047
Sepsis	Sepsis_punctum (Zurich, Switzerland)	Rohner & Berger 2023 PNAS, new data. doi:10.1073/pnas.2211210120	34	2	2	1553	2237	2944	2343	3248	2094	3202	1935	2181	1557	1201	1916	1218	2047	1673	2006	1664	1938	2014	1854	1982	1686	2.215966559
Sepsis	Sepsis_punctum (Zurich, Switzerland)	Rohner & Berger 2023 PNAS, new data. doi:10.1073/pnas.2211210120	35	2	2	1632	1434	3134	1993	3518	1794	3489	1598	2534	922	1358	980	1327	1124	1896	1248	1910	1166	2230	1174	2250	980	2.470951376
Sepsis	Sepsis_punctum (Zurich, Switzerland)	Rohner & Berger 2023 PNAS, new data. doi:10.1073/pnas.2211210120	36	2	2	1316	2408	2602	1970	2778	1647	2667	1524	1615	1586	875	2288	939	2389	1332	2176	1303	2116	1554	1920	1468	1787	2.155663442
Sepsis	Sepsis_punctum (Zurich, Switzerland)	Rohner & Berger 2023 PNAS, new data. doi:10.1073/pnas.2211210120	37	2	2	1632	2452	3143	2312	3408	1958	3322	1797	2201	1566	1123	2172	1157	2313	1712	2162	1686	2084	2016	1930	1950	1761	2.462311064
Sepsis	Sepsis_punctum (Zurich, Switzerland)	Rohner & Berger 2023 PNAS, new data. doi:10.1073/pnas.2211210120	38	2	2	1637	1784	3326	1970	3666	1685	3609	1487	2431	987	1177	1377	1182	1545	1874	1512	1876	1417	2215	1328	2184	1127	2.672043305
Sepsis	Sepsis_punctum (Zurich, Switzerland)	Rohner & Berger 2023 PNAS, new data. doi:10.1073/pnas.2211210120	39	2	2	2219	1707	3969	1957	4306	1654	4253	1466	3092	946	1806	1285	1808	1458	2452	1456	2455	1354	2844	1286	2820	1072	2.717134934
Sepsis	Sepsis_punctum (Zurich, Switzerland)	Rohner & Berger 2023 PNAS, new data. doi:10.1073/pnas.2211210120	40	2	2	2087	2360	3717	2460	4079	2159	4017	1959	2817	1530	1617	1975	1616	2135	2263	2080	2261	1992	2601	1892	2566	1682	2.637720124
Sepsis	Sepsis_punctum (Zurich, Switzerland)	Rohner & Berger 2023 PNAS, new data. doi:10.1073/pnas.2211210120	41	2	2	1824	1390	3518	1634	3911	1326	3852	1129	2643	592	1370	950	1373	1119	2000	1110	2001	1023	2399	947	2356	738	2.747074918
Sepsis	Sepsis_punctum (Zurich, Switzerland)	Rohner & Berger 2023 PNAS, new data. doi:10.1073/pnas.2211210120	42	2	2	1905	1620	3420	1811	3747	1574	3719	1381	2595	914	1509	1261	1509	1392	2067	1374	2064	1292	2399	1220	2370	1041	2.433202588
Sepsis	Sepsis_punctum (Zurich, Switzerland)	Rohner & Berger 2023 PNAS, new data. doi:10.1073/pnas.2211210120	43	2	2	1786	1910	3082	2343	3430	2172	3437	1997	2507	1384	1510	1537	1493	1658	1989	1730	1998	1661	2295	1651	2301	1473	2.177082322
Sepsis	Sepsis_punctum (Zurich, Switzerland)	Rohner & Berger 2023 PNAS, new data. doi:10.1073/pnas.2211210120	44	2	2	1576	1774	3200	2417	3629	2206	3630	1989	2577	1192	1234	1215	1193	1378	1857	1537	1875	1453	2242	1462	2258	1243	2.772346671
Sepsis	Sepsis_punctum (Zurich, Switzerland)	Rohner & Berger 2023 PNAS, new data. doi:10.1073/pnas.2211210120	45	2	2	2204	2062	3513	2013	3735	1773	3669	1614	2715	1385	1823	1789	1857	1903	2282	1835	2269	1775	2587	1666	2539	1525	2.054407882
Sepsis	Sepsis_punctum (Zurich, Switzerland)	Rohner & Berger 2023 PNAS, new data. doi:10.1073/pnas.2211210120	46	2	2	1590	1935	2854	2124	3151	1918	3115	1731	2173	1343	1265	1619	1277	1739	1724	1727	1721	1660	1988	1606	1959	1455	2.046459469
Sepsis	Sepsis_punctum (Zurich, Switzerland)	Rohner & Berger 2023 PNAS, new data. doi:10.1073/pnas.2211210120	47	2	2	1975	1900	3383	2007	3694	1759	3645	1566	2650	1197	1615	1595	1636	1728	2133	1675	2122	1607	2418	1519	2392	1356	2.240329009
Sepsis	Sepsis_punctum (Zurich, Switzerland)	Rohner & Berger 2023 PNAS, new data. doi:10.1073/pnas.2211210120	48	2	2	1746	2089	3287	2171	3583	1849	3503	1667	2402	1289	1312	1736	1329	1883	1920	1818	1907	1734	2209	1638	2155	1456	2.434182253
Sepsis	Sepsis_punctum (Zurich, Switzerland)	Rohner & Berger 2023 PNAS, new data. doi:10.1073/pnas.2211210120	49	2	2	1573	2113	3097	1873	3356	1490	3250	1325	2030	1190	1087	1848	1147	1985	1646	1812	1624	1740	1933	1564	1848	1384	2.468321598
Sepsis	Sepsis_punctum (Zurich, Switzerland)	Rohner & Berger 2023 PNAS, new data. doi:10.1073/pnas.2211210120	50	2	2	1239	1828	2617	1916	2896	1664	2846	1486	1862	1149	881	1517	888	1653	1374	1609	1365	1535	1677	1451	1642	1280	2.179498669
Sepsis	Sepsis_punctum (Zurich, Switzerland)	Rohner & Berger 2023 PNAS, new data. doi:10.1073/pnas.2211210120	51	2	2	2175	1559	3566	1824	3890	1617	3861	1422	2890	948	1825	1213	1841	1337	2340	1348	2348	1282	2657	1231	2662	1063	2.247469095
Sepsis	Sepsis_punctum (Zurich, Switzerland)	Rohner & Berger 2023 PNAS, new data. doi:10.1073/pnas.2211210120	52	2	2	1883	2272	3357	2145	3627	1819	3545	1649	2427	1410	1392	1980	1426	2124	1923	1995	1908	1919	2267	1766	2199	1600	2.413700572
Sepsis	Sepsis_punctum (Zurich, Switzerland)	Rohner & Berger 2023 PNAS, new data. doi:10.1073/pnas.2211210120	53	2	2	1307	1715	2833	1561	3112	1216	3000	1021	1854	831	870	1428	920	1569	1453	1425	1432	1339	1724	1192	1681	998	2.409913534
Sepsis	Sepsis_punctum (Zurich, Switzerland)	Rohner & Berger 2023 PNAS, new data. doi:10.1073/pnas.2211210120	54	2	2	2090	1814	3646	1890	3931	1599	3853	1415	2785	1038	1659	1456	1672	1601	2272	1551	2267	1470	2621	1359	2580	1175	2.432134265
Sepsis	Sepsis_punctum (Zurich, Switzerland)	Rohner & Berger 2023 PNAS, new data. doi:10.1073/pnas.2211210120	55	2	2	1757	1352	3017	1511	3328	1285	3277	1107	2366	740	1412	1047	1426	1168	1851	1141	1854	1075	2163	1010	2166	858	2.066203915
Sepsis	Sepsis_punctum (Zurich, Switzerland)	Rohner & Berger 2023 PNAS, new data. doi:10.1073/pnas.2211210120	56	2	2	1462	1873	2832	2240	3183	2050	3169	1873	2221	1329	1171	1481	1159	1613	1677	1679	1686	1607	1985	1579	1980	1413	2.236861735
Sepsis	Sepsis_punctum (Zurich, Switzerland)	Rohner & Berger 2023 PNAS, new data. doi:10.1073/pnas.2211210120	57	2	2	1731	2259	3326	2653	3716	2426	3699	2208	2656	1578	1319	1795	1302	1952	1958	2005	1974	1920	2358	1877	2366	1678	2.646487892
Sepsis	Sepsis_punctum (Zurich, Switzerland)	Rohner & Berger 2023 PNAS, new data. doi:10.1073/pnas.2211210120	58	2	2	1618	1879	3291	2379	3738	2171	3724	1951	2611	1203	1247	1372	1206	1544	1870	1630	1880	1534	2317	1516	2303	1291	2.806444451
Sepsis	Sepsis_punctum (Zurich, Switzerland)	Rohner & Berger 2023 PNAS, new data. doi:10.1073/pnas.2211210120	59	2	2	2250	2727	3599	2881	3924	2601	3875	2434	2874	2057	1870	2372	1890	2511	2411	2487	2400	2412	2654	2346	2635	2180	2.199349449
Sepsis	Sepsis_punctum (Zurich, Switzerland)	Rohner & Berger 2023 PNAS, new data. doi:10.1073/pnas.2211210120	60	2	2	1864	2174	3312	2030	3562	1706	3481	1557	2366	1344	1441	1921	1494	2049	1959	1911	1939	1842	2227	1696	2168	1530	2.297785563
Sepsis	Sepsis_punctum (Zurich, Switzerland)	Rohner & Berger 2023 PNAS, new data. doi:10.1073/pnas.2211210120	61	2	2	1702	2146	3152	2540	3518	2333	3495	2151	2502	1583	1362	1738	1355	1874	1853	1923	1861	1853	2270	1837	2237	1668	2.398766572
Sepsis	Sepsis_punctum (Zurich, Switzerland)	Rohner & Berger 2023 PNAS, new data. doi:10.1073/pnas.2211210120	63	2	2	1660	1900	3417	2103	3772	1770	3699	1544	2545	1023	1236	1438	1229	1620	1919	1602	1912	1503	2287	1405	2234	1180	2.755511896
Sepsis	Sepsis_punctum (Zurich, Switzerland)	Rohner & Berger 2023 PNAS, new data. doi:10.1073/pnas.2211210120	64	2	2	1559	1356	2800	1488	3104	1259	3069	1106	2154	747	1222	1056	1237	1175	1699	1147	1696	1088	1982	1024	1953	866	2.019046429
Sepsis	Sepsis_punctum (Zurich, Switzerland)	Rohner & Berger 2023 PNAS, new data. doi:10.1073/pnas.2211210120	65	2	2	1935	2541	3648	2818	4034	2522	3984	2309	2795	1737	1480	2088	1468	2255	2111	2251	2119	2161	2556	2082	2516	1867	2.784881406
Sepsis	Sepsis_punctum (Zurich, Switzerland)	Rohner & Berger 2023 PNAS, new data. doi:10.1073/pnas.2211210120	66	2	2	1687	1357	2968	1611	3267	1381	3235	1216	2326	776	1370	1031	1384	1147	1816	1151	1810	1088	2155	1035	2136	879	2.077072219
Sepsis	Sepsis_punctum (Zurich, Switzerland)	Rohner & Berger 2023 PNAS, new data. doi:10.1073/pnas.2211210120	67	2	2	1437	1610	2998	2041	3393	1824	3342	1585	2349	975	1103	1177	1084	1332	1687	1394	1692	1303	2076	1272	2064	1071	2.540110903
Sepsis	Sepsis_punctum (Zurich, Switzerland)	Rohner & Berger 2023 PNAS, new data. doi:10.1073/pnas.2211210120	68	2	2	1270	1721	2690	1928	3024	1682	2963	1493	1954	1078	914	1388	921	1520	1460	1502	1459	1432	1750	1365	1718	1206	2.265167155
Sepsis	Sepsis_punctum (Zurich, Switzerland)	Rohner & Berger 2023 PNAS, new data. doi:10.1073/pnas.2211210120	69	2	2	1557	1798	2802	1975	3081	1760	3058	1586	2116	1175	1189	1468	1199	1582	1603	1568	1595	1512	1931	1446	1905	1299	2.074959372
Sepsis	Sepsis_punctum (Zurich, Switzerland)	Rohner & Berger 2023 PNAS, new data. doi:10.1073/pnas.2211210120	70	2	2	2035	2492	3573	2288	3861	1931	3786	1755	2551	1566	1529	2224	1579	2368	2160	2185	2137	2107	2438	1944	2350	1761	2.513023927
Sepsis	Sepsis_punctum (Zurich, Switzerland)	Rohner & Berger 2023 PNAS, new data. doi:10.1073/pnas.2211210120	71	2	2	1543	2207	3075	2426	3437	2143	3386	1943	2281	1461	1100	1808	1103	1960	1643	1944	1643	1860	2071	1788	2055	1589	2.534978033
Sepsis	Sepsis_punctum (Zurich, Switzerland)	Rohner & Berger 2023 PNAS, new data. doi:10.1073/pnas.2211210120	72	2	2	1457	1991	3120	2209	3448	1915	3374	1681	2224	1174	1006	1546	1003	1723	1664	1696	1662	1606	2020	1519	2005	1300	2.644903825
Sepsis	Sepsis_punctum (Zurich, Switzerland)	Rohner & Berger 2023 PNAS, new data. doi:10.1073/pnas.2211210120	73	2	2	1833	1173	3235	1701	3648	1522	3633	1298	2733	639	1599	743	1566	887	2160	1006	2172	919	2537	915	2540	718	2.337792556
Sepsis	Sepsis_punctum (Zurich, Switzerland)	Rohner & Berger 2023 PNAS, new data. doi:10.1073/pnas.2211210120	74	2	2	1565	1717	3553	2407	4022	2126	3994	1853	2811	964	1162	1042	1072	1255	1953	1443	1971	1331	2438	1331	2475	1040	3.283412559
Sepsis	Sepsis_punctum (Zurich, Switzerland)	Rohner & Berger 2023 PNAS, new data. doi:10.1073/pnas.2211210120	75	2	2	1571	1875	3104	2206	3448	1961	3415	1745	2387	1157	1232	1455	1231	1619	1795	1631	1793	1543	2203	1477	2181	1271	2.457488526
Sepsis	Sepsis_punctum (Zurich, Switzerland)	Rohner & Berger 2023 PNAS, new data. doi:10.1073/pnas.2211210120	76	2	2	2423	1721	3968	1803	4310	1475	4232	1270	3110	862	1971	1330	1984	1496	2617	1427	2602	1340	2966	1228	2890	1020	2.500852442
Sepsis	Sepsis_punctum (Zurich, Switzerland)	Rohner & Berger 2023 PNAS, new data. doi:10.1073/pnas.2211210120	77	2	2	1353	2292	3214	2534	3623	2193	3558	1957	2251	1382	897	1828	894	2026	1637	1981	1632	1894	2061	1779	1990	1532	2.950030529
Sepsis	Sepsis_punctum (Zurich, Switzerland)	Rohner & Berger 2023 PNAS, new data. doi:10.1073/pnas.2211210120	78	2	2	1905	2058	3753	2342	4153	2015	4089	1785	2897	1132	1442	1527	1432	1745	2300	1729	2289	1614	2669	1522	2628	1259	2.935566222
Sepsis	Sepsis_punctum (Zurich, Switzerland)	Rohner & Berger 2023 PNAS, new data. doi:10.1073/pnas.2211210120	79	2	2	1439	1767	2645	1814	2913	1577	2855	1423	1938	1118	1129	1513	1133	1629	1579	1555	1566	1494	1807	1400	1745	1269	1.924245027
Sepsis	Sepsis_punctum (Zurich, Switzerland)	Rohner & Berger 2023 PNAS, new data. doi:10.1073/pnas.2211210120	80	2	2	2311	2015	3935	2102	4266	1787	4172	1575	3024	1158	1855	1579	1856	1756	2450	1703	2434	1618	2803	1520	2773	1317	2.599595496
Sepsis	Sepsis_punctum (Zurich, Switzerland)	Rohner & Berger 2023 PNAS, new data. doi:10.1073/pnas.2211210120	81	2	2	1558	2079	2840	1995	3039	1727	2961	1585	2049	1393	1205	1830	1236	1947	1654	1855	1642	1786	1886	1684	1845	1550	1.983250403
Sepsis	Sepsis_punctum (Zurich, Switzerland)	Rohner & Berger 2023 PNAS, new data. doi:10.1073/pnas.2211210120	82	2	2	1682	2181	3373	2035	3682	1646	3569	1442	2307	1158	1120	1845	1170	2022	1827	1835	1802	1752	2164	1561	2091	1353	2.740999273
Sepsis	Sepsis_punctum (Zurich, Switzerland)	Rohner & Berger 2023 PNAS, new data. doi:10.1073/pnas.2211210120	83	2	2	1600	1621	3194	1492	3461	1161	3361	964	2221	753	1174	1327	1205	1481	1783	1351	1763	1248	2099	1099	2044	921	2.462452345
Sepsis	Sepsis_punctum (Zurich, Switzerland)	Rohner & Berger 2023 PNAS, new data. doi:10.1073/pnas.2211210120	84	2	2	2151	2416	3561	2834	3914	2638	3911	2447	2955	1844	1856	1966	1823	2116	2385	2200	2391	2120	2705	2098	2679	1920	2.329018068
Sepsis	Sepsis_punctum (Zurich, Switzerland)	Rohner & Berger 2023 PNAS, new data. doi:10.1073/pnas.2211210120	85	2	2	1395	1356	2954	1809	3302	1608	3282	1398	2343	737	1058	881	1017	1037	1658	1120	1671	1036	2056	1020	2087	813	2.537703227
Sepsis	Sepsis_punctum (Zurich, Switzerland)	Rohner & Berger 2023 PNAS, new data. doi:10.1073/pnas.2211210120	86	2	2	1773	1682	3409	1769	3735	1437	3665	1258	2493	876	1362	1300	1381	1455	1987	1395	1971	1308	2312	1216	2271	1017	2.547605961
Sepsis	Sepsis_punctum (Zurich, Switzerland)	Rohner & Berger 2023 PNAS, new data. doi:10.1073/pnas.2211210120	87	2	2	1914	1958	3313	2200	3737	1949	3699	1780	2538	1237	1535	1517	1512	1683	2069	1683	2060	1603	2397	1550	2393	1339	2.398794788
Sepsis	Sepsis_punctum (Zurich, Switzerland)	Rohner & Berger 2023 PNAS, new data. doi:10.1073/pnas.2211210120	88	2	2	2373	1731	3873	1618	4153	1273	4060	1107	2898	889	1922	1442	1953	1587	2497	1450	2474	1382	2785	1237	2721	1057	2.395936326
Sepsis	Sepsis_punctum (Zurich, Switzerland)	Rohner & Berger 2023 PNAS, new data. doi:10.1073/pnas.2211210120	89	2	2	1706	2543	3300	2617	3625	2305	3541	2102	2384	1732	1279	2174	1299	2330	1895	2261	1879	2179	2219	2067	2158	1889	2.510153088
Sepsis	Sepsis_punctum (Zurich, Switzerland)	Rohner & Berger 2023 PNAS, new data. doi:10.1073/pnas.2211210120	90	2	2	1528	1799	2828	2146	3106	1968	3072	1788	2234	1284	1229	1432	1212	1561	1661	1604	1668	1535	2001	1514	1992	1372	2.104543113
Sepsis	Sepsis_punctum (Zurich, Switzerland)	Rohner & Berger 2023 PNAS, new data. doi:10.1073/pnas.2211210120	15	1	2	1652	2053	3212	2431	3618	2197	3601	2013	2485	1419	1301	1641	1296	1789	1853	1827	1863	1745	2261	1711	2251	1516	2.55542137
Sepsis	Sepsis_punctum (Zurich, Switzerland)	Rohner & Berger 2023 PNAS, new data. doi:10.1073/pnas.2211210120	15	2	2	1769	1240	2843	1229	3057	1003	3007	890	2212	690	1476	1026	1496	1124	1860	1062	1848	1007	2100	922	2061	795	2.547067204
Sepsis	Sepsis_punctum (Zurich, Switzerland)	Rohner & Berger 2023 PNAS, new data. doi:10.1073/pnas.2211210120	1	1	2	2313	1775	3768	2056	4129	1837	4104	1632	3044	1099	1920	1370	1913	1517	2477	1533	2480	1452	2837	1397	2823	1205	2.414986978
Sepsis	Sepsis_punctum (Zurich, Switzerland)	Rohner & Berger 2023 PNAS, new data. doi:10.1073/pnas.2211210120	2	1	2	2096	1685	3603	1952	3929	1685	3875	1480	2879	1005	1732	1323	1747	1460	2238	1456	2242	1371	2612	1309	2593	1128	2.404082462
Sepsis	Sepsis_punctum (Zurich, Switzerland)	Rohner & Berger 2023 PNAS, new data. doi:10.1073/pnas.2211210120	3	1	2	2868	1972	4247	1906	4505	1622	4431	1453	3353	1225	2481	1707	2524	1829	2949	1733	2928	1669	3250	1545	3181	1374	2.186795287
Sepsis	Sepsis_punctum (Zurich, Switzerland)	Rohner & Berger 2023 PNAS, new data. doi:10.1073/pnas.2211210120	4	1	2	2232	1902	3462	1600	3640	1280	3532	1148	2547	1128	1805	1727	1867	1841	2259	1674	2224	1607	2472	1451	2378	1321	2.027069566
Sepsis	Sepsis_punctum (Zurich, Switzerland)	Rohner & Berger 2023 PNAS, new data. doi:10.1073/pnas.2211210120	5	1	2	1871	1986	3270	1678	3485	1365	3390	1201	2292	1134	1428	1803	1478	1924	1941	1726	1913	1665	2207	1482	2113	1342	2.265422098
Sepsis	Sepsis_punctum (Zurich, Switzerland)	Rohner & Berger 2023 PNAS, new data. doi:10.1073/pnas.2211210120	6	1	2	3316	1996	4471	1712	4675	1374	4578	1245	3623	1240	2914	1814	2965	1917	3359	1757	3341	1697	3549	1565	3469	1430	1.938993788
Sepsis	Sepsis_punctum (Zurich, Switzerland)	Rohner & Berger 2023 PNAS, new data. doi:10.1073/pnas.2211210120	7	1	2	2423	2403	3623	2035	3783	1742	3687	1620	2703	1626	1995	2256	2064	2355	2396	2187	2377	2131	2679	1932	2588	1796	2.009219545
Sepsis	Sepsis_punctum (Zurich, Switzerland)	Rohner & Berger 2023 PNAS, new data. doi:10.1073/pnas.2211210120	8	1	2	2780	2734	4182	2801	4447	2551	4390	2371	3373	2054	2376	2444	2405	2567	2899	2499	2892	2441	3193	2347	3157	2198	2.217097362
Sepsis	Sepsis_punctum (Zurich, Switzerland)	Rohner & Berger 2023 PNAS, new data. doi:10.1073/pnas.2211210120	9	1	2	2432	2235	3993	2397	4307	2143	4265	1942	3219	1504	2038	1872	2055	2022	2581	1989	2577	1909	3023	1816	2988	1627	2.467051357
Sepsis	Sepsis_punctum (Zurich, Switzerland)	Rohner & Berger 2023 PNAS, new data. doi:10.1073/pnas.2211210120	10	1	2	2392	2644	3801	3037	4174	2825	4157	2623	3179	2079	2063	2240	2045	2372	2618	2442	2622	2374	2929	2343	2933	2174	2.332325836
Sepsis	Sepsis_punctum (Zurich, Switzerland)	Rohner & Berger 2023 PNAS, new data. doi:10.1073/pnas.2211210120	11	1	2	2551	1490	3935	1197	4150	851	4025	684	2948	653	2121	1295	2178	1420	2592	1248	2558	1180	2845	1004	2770	859	2.239477425
Sepsis	Sepsis_punctum (Zurich, Switzerland)	Rohner & Berger 2023 PNAS, new data. doi:10.1073/pnas.2211210120	12	1	2	2510	2199	3768	1785	3962	1455	3861	1324	2776	1349	2043	2052	2102	2163	2508	1945	2475	1883	2694	1713	2614	1573	2.16412953
Sepsis	Sepsis_punctum (Zurich, Switzerland)	Rohner & Berger 2023 PNAS, new data. doi:10.1073/pnas.2211210120	13	1	2	2696	1723	4022	1563	4290	1211	4197	1050	3095	961	2265	1505	2316	1622	2807	1465	2778	1398	2976	1277	2901	1142	2.17183344
Sepsis	Sepsis_punctum (Zurich, Switzerland)	Rohner & Berger 2023 PNAS, new data. doi:10.1073/pnas.2211210120	14	1	2	2784	1820	4099	1926	4411	1672	4357	1487	3365	1119	2425	1514	2451	1641	2907	1581	2905	1513	3196	1425	3158	1258	2.138416108
Sepsis	Sepsis_punctum (Zurich, Switzerland)	Rohner & Berger 2023 PNAS, new data. doi:10.1073/pnas.2211210120	16	1	2	2375	1181	3687	1147	3973	882	3898	716	2864	479	1991	929	2028	1050	2476	955	2458	890	2748	774	2691	629	2.114091623
Sepsis	Sepsis_punctum (Zurich, Switzerland)	Rohner & Berger 2023 PNAS, new data. doi:10.1073/pnas.2211210120	17	1	2	2635	2144	4177	2337	4550	2058	4496	1863	3336	1369	2179	1742	2179	1895	2749	1871	2740	1784	3143	1702	3099	1498	2.563729417
Sepsis	Sepsis_punctum (Zurich, Switzerland)	Rohner & Berger 2023 PNAS, new data. doi:10.1073/pnas.2211210120	19	1	2	2287	1730	3841	1241	4029	821	3885	666	2627	719	1745	1546	1834	1678	2379	1398	2340	1315	2574	1123	2459	946	2.556307995
Sepsis	Sepsis_punctum (Zurich, Switzerland)	Rohner & Berger 2023 PNAS, new data. doi:10.1073/pnas.2211210120	21	1	2	2855	1986	4246	2005	4526	1696	4443	1519	3400	1221	2438	1697	2480	1825	3009	1737	2990	1657	3220	1563	3172	1394	2.222557407
Sepsis	Sepsis_punctum (Zurich, Switzerland)	Rohner & Berger 2023 PNAS, new data. doi:10.1073/pnas.2211210120	22	1	2	2716	1719	4049	1485	4281	1171	4193	1010	3159	906	2274	1511	2329	1635	2779	1467	2762	1405	3073	1228	2999	1073	2.179422902
Sepsis	Sepsis_punctum (Zurich, Switzerland)	Rohner & Berger 2023 PNAS, new data. doi:10.1073/pnas.2211210120	23	1	2	2581	1798	3995	1799	4297	1501	4226	1327	3143	1028	2173	1502	2214	1630	2728	1538	2721	1468	2985	1363	2955	1189	2.263005154
Sepsis	Sepsis_punctum (Zurich, Switzerland)	Rohner & Berger 2023 PNAS, new data. doi:10.1073/pnas.2211210120	24	1	2	2210	1987	3948	1788	4241	1441	4151	1254	2853	969	1651	1681	1675	1856	2307	1663	2286	1573	2685	1382	2586	1182	2.808626057
Sepsis	Sepsis_punctum (Zurich, Switzerland)	Rohner & Berger 2023 PNAS, new data. doi:10.1073/pnas.2211210120	25	1	2	2076	2632	3522	2262	3734	1895	3595	1726	2459	1693	1607	2419	1682	2552	2141	2339	2107	2271	2378	2075	2274	1919	2.354073077
Sepsis	Sepsis_punctum (Zurich, Switzerland)	Rohner & Berger 2023 PNAS, new data. doi:10.1073/pnas.2211210120	26	1	2	2232	1980	3783	1858	4037	1525	3943	1366	2813	1152	1741	1703	1771	1839	2326	1716	2303	1641	2654	1499	2563	1340	2.463640167
Sepsis	Sepsis_punctum (Zurich, Switzerland)	Rohner & Berger 2023 PNAS, new data. doi:10.1073/pnas.2211210120	27	1	2	2706	1552	4109	1637	4394	1363	4339	1200	3330	810	2284	1196	2292	1342	2847	1290	2844	1222	3167	1129	3137	937	2.265361887
Sepsis	Sepsis_punctum (Zurich, Switzerland)	Rohner & Berger 2023 PNAS, new data. doi:10.1073/pnas.2211210120	28	1	2	2325	2040	3627	2299	3925	2117	3905	1951	3030	1460	2003	1701	2010	1815	2450	1831	2457	1766	2787	1728	2791	1567	2.120796942
Sepsis	Sepsis_punctum (Zurich, Switzerland)	Rohner & Berger 2023 PNAS, new data. doi:10.1073/pnas.2211210120	29	1	2	1914	2268	3667	2028	3933	1618	3816	1448	2550	1284	1400	1988	1439	2146	2077	1965	2059	1871	2460	1661	2365	1461	2.742650607
Sepsis	Sepsis_punctum (Zurich, Switzerland)	Rohner & Berger 2023 PNAS, new data. doi:10.1073/pnas.2211210120	30	1	2	2734	2671	4223	2526	4500	2164	4397	1991	3282	1790	2248	2397	2300	2533	2829	2386	2810	2309	3118	2162	3055	1988	2.414334751
Sepsis	Sepsis_punctum (Zurich, Switzerland)	Rohner & Berger 2023 PNAS, new data. doi:10.1073/pnas.2211210120	31	1	2	2724	2214	4244	1909	4525	1537	4430	1373	3206	1249	2199	1989	2252	2132	2788	1923	2754	1843	3111	1630	3021	1449	2.539909801
Sepsis	Sepsis_punctum (Zurich, Switzerland)	Rohner & Berger 2023 PNAS, new data. doi:10.1073/pnas.2211210120	32	1	2	2327	2276	3748	2565	4108	2333	4073	2164	3014	1658	1972	1905	1970	2039	2482	2051	2474	1974	2850	1932	2821	1745	2.333073737
Sepsis	Sepsis_punctum (Zurich, Switzerland)	Rohner & Berger 2023 PNAS, new data. doi:10.1073/pnas.2211210120	33	1	2	2950	2053	4367	1999	4622	1684	4525	1503	3428	1322	2569	1780	2608	1908	3052	1812	3035	1740	3284	1633	3236	1476	2.213177075
Sepsis	Sepsis_punctum (Zurich, Switzerland)	Rohner & Berger 2023 PNAS, new data. doi:10.1073/pnas.2211210120	34	1	2	2312	1497	3704	1454	3990	1167	3917	1005	2848	754	1913	1222	1949	1348	2419	1254	2407	1184	2736	1068	2665	910	2.22203949
Sepsis	Sepsis_punctum (Zurich, Switzerland)	Rohner & Berger 2023 PNAS, new data. doi:10.1073/pnas.2211210120	35	1	2	2676	1795	4239	1505	4460	1131	4338	985	3169	896	2192	1548	2244	1679	2815	1492	2786	1413	3055	1258	2957	1089	2.458126109
Sepsis	Sepsis_punctum (Zurich, Switzerland)	Rohner & Berger 2023 PNAS, new data. doi:10.1073/pnas.2211210120	36	1	2	2831	1754	4129	1363	4325	1038	4203	905	3142	958	2389	1615	2452	1714	2841	1525	2822	1459	3086	1276	2982	1154	2.159384732
Sepsis	Sepsis_punctum (Zurich, Switzerland)	Rohner & Berger 2023 PNAS, new data. doi:10.1073/pnas.2211210120	37	1	2	2773	1731	4252	2212	4624	1986	4605	1785	3662	1153	2430	1273	2409	1414	2965	1497	2969	1418	3365	1410	3380	1230	2.479641437
Sepsis	Sepsis_punctum (Zurich, Switzerland)	Rohner & Berger 2023 PNAS, new data. doi:10.1073/pnas.2211210120	38	1	2	2567	1504	4210	1046	4414	646	4277	479	3002	470	1990	1310	2054	1465	2689	1169	2649	1080	2937	864	2844	671	2.678602692
Sepsis	Sepsis_punctum (Zurich, Switzerland)	Rohner & Berger 2023 PNAS, new data. doi:10.1073/pnas.2211210120	39	1	2	2307	2180	4028	2596	4403	2341	4363	2128	3267	1504	1943	1726	1920	1895	2584	1951	2590	1855	2975	1821	2961	1605	2.722637086
Sepsis	Sepsis_punctum (Zurich, Switzerland)	Rohner & Berger 2023 PNAS, new data. doi:10.1073/pnas.2211210120	40	1	2	2740	2050	4343	2393	4749	2160	4721	1948	3583	1333	2340	1600	2315	1753	2952	1792	2955	1705	3291	1658	3304	1443	2.650624118
Sepsis	Sepsis_punctum (Zurich, Switzerland)	Rohner & Berger 2023 PNAS, new data. doi:10.1073/pnas.2211210120	41	1	2	2836	1853	4481	1503	4760	1080	4624	902	3301	823	2239	1597	2301	1754	2894	1522	2873	1443	3217	1231	3105	1044	2.737144235
Sepsis	Sepsis_punctum (Zurich, Switzerland)	Rohner & Berger 2023 PNAS, new data. doi:10.1073/pnas.2211210120	42	1	2	2505	1966	4020	1771	4282	1461	4200	1285	3009	1084	2035	1701	2078	1841	2636	1679	2609	1594	2891	1448	2826	1262	2.424014643
Sepsis	Sepsis_punctum (Zurich, Switzerland)	Rohner & Berger 2023 PNAS, new data. doi:10.1073/pnas.2211210120	43	1	2	2083	1318	3385	1703	3728	1524	3718	1347	2794	755	1797	951	1792	1075	2275	1122	2290	1052	2575	1033	2584	850	2.165141267
Sepsis	Sepsis_punctum (Zurich, Switzerland)	Rohner & Berger 2023 PNAS, new data. doi:10.1073/pnas.2211210120	44	1	2	2165	1738	3849	2126	4255	1850	4220	1640	3036	1009	1733	1221	1721	1396	2395	1459	2401	1366	2786	1324	2770	1099	2.769921963
Sepsis	Sepsis_punctum (Zurich, Switzerland)	Rohner & Berger 2023 PNAS, new data. doi:10.1073/pnas.2211210120	45	1	2	2546	1365	3875	1390	4116	1165	4059	1006	3104	686	2184	1096	2220	1210	2630	1141	2622	1084	2949	976	2913	834	2.086846006
Sepsis	Sepsis_punctum (Zurich, Switzerland)	Rohner & Berger 2023 PNAS, new data. doi:10.1073/pnas.2211210120	46	1	2	2120	1975	3356	1712	3574	1424	3482	1261	2459	1217	1707	1794	1761	1901	2160	1741	2138	1677	2389	1525	2315	1382	2.041703438
Sepsis	Sepsis_punctum (Zurich, Switzerland)	Rohner & Berger 2023 PNAS, new data. doi:10.1073/pnas.2211210120	47	1	2	2884	2266	4269	1910	4474	1564	4361	1404	3288	1387	2425	2091	2492	2208	2949	2001	2924	1938	3179	1759	3105	1614	2.265366986
Sepsis	Sepsis_punctum (Zurich, Switzerland)	Rohner & Berger 2023 PNAS, new data. doi:10.1073/pnas.2211210120	48	1	2	2377	1855	3950	1668	4175	1302	4067	1147	2912	972	1910	1580	1951	1720	2531	1564	2503	1482	2792	1340	2708	1163	2.444570486
Sepsis	Sepsis_punctum (Zurich, Switzerland)	Rohner & Berger 2023 PNAS, new data. doi:10.1073/pnas.2211210120	49	1	2	2089	1775	3602	1459	3837	1071	3717	899	2492	839	1580	1520	1646	1653	2146	1465	2117	1397	2419	1211	2322	1037	2.468626413
Sepsis	Sepsis_punctum (Zurich, Switzerland)	Rohner & Berger 2023 PNAS, new data. doi:10.1073/pnas.2211210120	50	1	2	3058	1371	4431	1436	4710	1177	4648	988	3685	658	2679	1045	2694	1181	3177	1132	3171	1057	3478	972	3440	801	2.190175408
Sepsis	Sepsis_punctum (Zurich, Switzerland)	Rohner & Berger 2023 PNAS, new data. doi:10.1073/pnas.2211210120	51	1	2	2527	2014	3869	1583	4051	1239	3940	1096	2845	1155	2042	1877	2111	1987	2552	1749	2523	1690	2766	1500	2693	1363	2.253838875
Sepsis	Sepsis_punctum (Zurich, Switzerland)	Rohner & Berger 2023 PNAS, new data. doi:10.1073/pnas.2211210120	52	1	2	2746	2345	4210	2650	4547	2418	4521	2226	3526	1659	2367	1931	2359	2077	2875	2090	2875	2011	3281	1958	3263	1781	2.417882394
Sepsis	Sepsis_punctum (Zurich, Switzerland)	Rohner & Berger 2023 PNAS, new data. doi:10.1073/pnas.2211210120	53	1	2	2547	2051	4082	1906	4340	1550	4223	1360	3075	1170	2088	1762	2144	1900	2694	1760	2672	1677	2968	1528	2910	1337	2.412816204
Sepsis	Sepsis_punctum (Zurich, Switzerland)	Rohner & Berger 2023 PNAS, new data. doi:10.1073/pnas.2211210120	54	1	2	2801	2302	4277	1863	4458	1489	4306	1331	3195	1337	2282	2116	2354	2247	2888	1992	2855	1920	3124	1711	3014	1566	2.409743205
Sepsis	Sepsis_punctum (Zurich, Switzerland)	Rohner & Berger 2023 PNAS, new data. doi:10.1073/pnas.2211210120	55	1	2	2585	1355	3867	1619	4194	1405	4138	1217	3244	814	2266	1024	2273	1143	2714	1158	2715	1091	3029	1052	3017	911	2.090610946
Sepsis	Sepsis_punctum (Zurich, Switzerland)	Rohner & Berger 2023 PNAS, new data. doi:10.1073/pnas.2211210120	56	1	2	1661	1779	3055	2166	3392	1969	3373	1792	2432	1244	1377	1393	1361	1524	1894	1593	1898	1523	2214	1496	2219	1324	2.244966656
Sepsis	Sepsis_punctum (Zurich, Switzerland)	Rohner & Berger 2023 PNAS, new data. doi:10.1073/pnas.2211210120	57	1	2	2141	2118	3777	2356	4151	2098	4117	1879	3014	1347	1695	1699	1699	1863	2327	1847	2328	1760	2713	1684	2704	1483	2.665357315
Sepsis	Sepsis_punctum (Zurich, Switzerland)	Rohner & Berger 2023 PNAS, new data. doi:10.1073/pnas.2211210120	58	1	2	2391	2077	4083	2339	4497	2081	4467	1873	3278	1254	1938	1610	1917	1779	2571	1781	2569	1686	3027	1612	2981	1391	2.801009055
Sepsis	Sepsis_punctum (Zurich, Switzerland)	Rohner & Berger 2023 PNAS, new data. doi:10.1073/pnas.2211210120	59	1	2	1991	1546	3321	1732	3662	1470	3619	1298	2606	882	1617	1187	1630	1327	2146	1311	2142	1233	2412	1171	2381	1000	2.198228549
Sepsis	Sepsis_punctum (Zurich, Switzerland)	Rohner & Berger 2023 PNAS, new data. doi:10.1073/pnas.2211210120	60	1	2	2685	2088	4071	1770	4272	1419	4169	1271	3065	1203	2218	1891	2272	2017	2715	1820	2689	1755	2996	1552	2902	1395	2.278484841
Sepsis	Sepsis_punctum (Zurich, Switzerland)	Rohner & Berger 2023 PNAS, new data. doi:10.1073/pnas.2211210120	61	1	2	2467	1629	3907	2034	4263	1832	4238	1644	3268	1073	2127	1215	2121	1348	2610	1404	2621	1333	3039	1321	3037	1146	2.38524866
Sepsis	Sepsis_punctum (Zurich, Switzerland)	Rohner & Berger 2023 PNAS, new data. doi:10.1073/pnas.2211210120	63	1	2	2499	1985	4252	2251	4630	1940	4565	1704	3434	1137	2072	1514	2064	1698	2756	1691	2745	1591	3151	1501	3118	1273	2.788900057
Sepsis	Sepsis_punctum (Zurich, Switzerland)	Rohner & Berger 2023 PNAS, new data. doi:10.1073/pnas.2211210120	64	1	2	1807	2735	3059	2869	3358	2640	3331	2492	2406	2117	1463	2435	1466	2556	1941	2526	1940	2465	2251	2395	2212	2236	2.043115372
Sepsis	Sepsis_punctum (Zurich, Switzerland)	Rohner & Berger 2023 PNAS, new data. doi:10.1073/pnas.2211210120	65	1	2	2826	1768	4524	1452	4789	1040	4669	860	3363	731	2248	1493	2302	1652	2892	1441	2865	1355	3265	1135	3152	948	2.769052712
Sepsis	Sepsis_punctum (Zurich, Switzerland)	Rohner & Berger 2023 PNAS, new data. doi:10.1073/pnas.2211210120	66	1	2	2622	2111	3925	2099	4177	1818	4113	1654	3149	1395	2259	1830	2290	1954	2710	1874	2694	1807	3016	1693	2968	1541	2.073841975
Sepsis	Sepsis_punctum (Zurich, Switzerland)	Rohner & Berger 2023 PNAS, new data. doi:10.1073/pnas.2211210120	67	1	2	2118	1527	3604	2193	4006	2033	4008	1797	3108	1031	1856	1048	1810	1198	2400	1350	2417	1263	2810	1291	2829	1086	2.539382716
Sepsis	Sepsis_punctum (Zurich, Switzerland)	Rohner & Berger 2023 PNAS, new data. doi:10.1073/pnas.2211210120	68	1	2	2580	2178	4014	2101	4289	1796	4208	1628	3154	1410	2174	1924	2205	2048	2732	1925	2706	1856	2977	1736	2952	1573	2.263324467
Sepsis	Sepsis_punctum (Zurich, Switzerland)	Rohner & Berger 2023 PNAS, new data. doi:10.1073/pnas.2211210120	69	1	2	2595	2154	3790	1941	3992	1656	3924	1499	2936	1364	2137	1956	2180	2061	2543	1926	2520	1870	2831	1691	2766	1550	2.047422551
Sepsis	Sepsis_punctum (Zurich, Switzerland)	Rohner & Berger 2023 PNAS, new data. doi:10.1073/pnas.2211210120	70	1	2	2893	2309	4426	2085	4691	1737	4601	1548	3393	1379	2362	2043	2416	2186	2995	2002	2967	1921	3280	1758	3191	1569	2.508521304
Sepsis	Sepsis_punctum (Zurich, Switzerland)	Rohner & Berger 2023 PNAS, new data. doi:10.1073/pnas.2211210120	71	1	2	2812	1733	4399	1782	4718	1463	4643	1273	3480	904	2355	1377	2373	1529	2908	1452	2898	1370	3315	1250	3258	1054	2.549066492
Sepsis	Sepsis_punctum (Zurich, Switzerland)	Rohner & Berger 2023 PNAS, new data. doi:10.1073/pnas.2211210120	72	1	2	2538	1954	4158	1596	4381	1210	4230	1016	2945	940	1960	1699	2029	1865	2616	1620	2580	1534	2881	1334	2787	1134	2.638868059
Sepsis	Sepsis_punctum (Zurich, Switzerland)	Rohner & Berger 2023 PNAS, new data. doi:10.1073/pnas.2211210120	73	1	2	1661	2398	3123	2088	3373	1722	3245	1543	2114	1476	1224	2166	1275	2310	1840	2082	1801	2004	2090	1814	2000	1636	2.339593526
Sepsis	Sepsis_punctum (Zurich, Switzerland)	Rohner & Berger 2023 PNAS, new data. doi:10.1073/pnas.2211210120	74	1	2	1878	2057	3978	2377	4397	2016	4315	1757	2982	1087	1369	1475	1313	1707	2224	1720	2215	1607	2659	1522	2649	1229	3.304632772
Sepsis	Sepsis_punctum (Zurich, Switzerland)	Rohner & Berger 2023 PNAS, new data. doi:10.1073/pnas.2211210120	75	1	2	2848	2432	4374	2103	4580	1725	4448	1550	3272	1447	2337	2190	2405	2342	2932	2113	2900	2036	3203	1825	3111	1646	2.464279103
Sepsis	Sepsis_punctum (Zurich, Switzerland)	Rohner & Berger 2023 PNAS, new data. doi:10.1073/pnas.2211210120	76	1	2	2153	1729	3656	1867	4005	1553	3935	1352	2828	902	1690	1309	1705	1472	2317	1432	2311	1343	2673	1253	2601	1047	2.477578572
Sepsis	Sepsis_punctum (Zurich, Switzerland)	Rohner & Berger 2023 PNAS, new data. doi:10.1073/pnas.2211210120	77	1	2	2589	1683	4442	1656	4806	1248	4708	1026	3346	651	2067	1285	2088	1478	2821	1329	2797	1243	3186	1073	3094	846	2.936800286
Sepsis	Sepsis_punctum (Zurich, Switzerland)	Rohner & Berger 2023 PNAS, new data. doi:10.1073/pnas.2211210120	78	1	2	2403	1833	4274	1851	4628	1481	4527	1261	3244	780	1872	1376	1897	1592	2724	1451	2699	1347	3076	1199	2985	951	2.938600415
Sepsis	Sepsis_punctum (Zurich, Switzerland)	Rohner & Berger 2023 PNAS, new data. doi:10.1073/pnas.2211210120	79	1	2	2423	1726	3613	1839	3895	1624	3851	1461	2956	1109	2115	1450	2120	1568	2567	1523	2553	1464	2803	1380	2752	1244	1.922709449
Sepsis	Sepsis_punctum (Zurich, Switzerland)	Rohner & Berger 2023 PNAS, new data. doi:10.1073/pnas.2211210120	80	1	2	2603	2018	4218	1843	4488	1486	4370	1286	3163	1047	2094	1671	2118	1848	2670	1693	2644	1610	3004	1448	2936	1253	2.5997439
Sepsis	Sepsis_punctum (Zurich, Switzerland)	Rohner & Berger 2023 PNAS, new data. doi:10.1073/pnas.2211210120	81	1	2	2381	1312	3639	1487	3911	1258	3870	1108	2982	724	2074	994	2087	1121	2523	1110	2525	1038	2776	983	2742	840	1.996675741
Sepsis	Sepsis_punctum (Zurich, Switzerland)	Rohner & Berger 2023 PNAS, new data. doi:10.1073/pnas.2211210120	82	1	2	2489	1494	4185	1716	4555	1410	4492	1185	3337	625	2011	1043	2024	1223	2711	1182	2713	1092	3125	985	3105	758	2.745466273
Sepsis	Sepsis_punctum (Zurich, Switzerland)	Rohner & Berger 2023 PNAS, new data. doi:10.1073/pnas.2211210120	83	1	2	1963	1714	3465	2214	3847	2012	3838	1771	2872	1145	1692	1267	1651	1428	2234	1526	2245	1425	2606	1414	2626	1222	2.457546742
Sepsis	Sepsis_punctum (Zurich, Switzerland)	Rohner & Berger 2023 PNAS, new data. doi:10.1073/pnas.2211210120	84	1	2	2904	2393	4363	2317	4629	2017	4560	1836	3447	1580	2479	2075	2505	2223	3032	2109	3020	2035	3331	1900	3247	1736	2.3168574
Sepsis	Sepsis_punctum (Zurich, Switzerland)	Rohner & Berger 2023 PNAS, new data. doi:10.1073/pnas.2211210120	85	1	2	2458	1898	3993	1453	4169	1093	4054	931	2904	867	1893	1686	1948	1835	2528	1568	2488	1488	2818	1263	2719	1080	2.532183028
Sepsis	Sepsis_punctum (Zurich, Switzerland)	Rohner & Berger 2023 PNAS, new data. doi:10.1073/pnas.2211210120	86	1	2	2516	2554	4123	2203	4354	1801	4229	1642	3010	1600	2006	2295	2062	2439	2674	2213	2648	2127	2907	1971	2840	1780	2.551141911
Sepsis	Sepsis_punctum (Zurich, Switzerland)	Rohner & Berger 2023 PNAS, new data. doi:10.1073/pnas.2211210120	87	1	2	2547	1727	4012	1879	4376	1603	4322	1438	3137	959	2143	1326	2137	1497	2692	1451	2667	1374	3046	1287	3010	1075	2.417421181
Sepsis	Sepsis_punctum (Zurich, Switzerland)	Rohner & Berger 2023 PNAS, new data. doi:10.1073/pnas.2211210120	88	1	2	2464	1919	3973	2152	4313	1878	4262	1698	3176	1220	2109	1551	2111	1692	2680	1682	2666	1610	2973	1537	2950	1356	2.390652719
Sepsis	Sepsis_punctum (Zurich, Switzerland)	Rohner & Berger 2023 PNAS, new data. doi:10.1073/pnas.2211210120	89	1	2	2372	2214	3958	2102	4263	1743	4154	1550	2956	1322	1899	1897	1938	2056	2558	1905	2532	1822	2828	1681	2743	1505	2.516978073
Sepsis	Sepsis_punctum (Zurich, Switzerland)	Rohner & Berger 2023 PNAS, new data. doi:10.1073/pnas.2211210120	90	1	2	2619	2119	3895	1713	4040	1416	3928	1293	2952	1278	2178	1976	2231	2090	2645	1876	2608	1819	2876	1615	2792	1494	2.100149036
Sepsis	Sepsis_fulgens (Zurich, Switzerland)	Rohner & Berger 2023 PNAS, new data. doi:10.1073/pnas.2211210120	1	1	1	1517	2258	3226	2733	3651	2481	3638	2246	2498	1510	1182	1734	1157	1908	1781	1976	1775	1889	2237	1857	2205	1623	2.246241846
Sepsis	Sepsis_fulgens (Zurich, Switzerland)	Rohner & Berger 2023 PNAS, new data. doi:10.1073/pnas.2211210120	2	1	1	1928	2164	3369	2065	3665	1702	3595	1512	2478	1240	1501	1832	1527	1987	1959	1874	1942	1803	2332	1638	2269	1442	1.912839201
Sepsis	Sepsis_fulgens (Zurich, Switzerland)	Rohner & Berger 2023 PNAS, new data. doi:10.1073/pnas.2211210120	3	1	1	1948	1751	3220	2057	3603	1841	3594	1629	2646	1077	1635	1343	1626	1487	2049	1494	2056	1435	2441	1381	2425	1199	1.773383264
Sepsis	Sepsis_fulgens (Zurich, Switzerland)	Rohner & Berger 2023 PNAS, new data. doi:10.1073/pnas.2211210120	4	1	1	2231	2087	3808	2178	4136	1870	4054	1630	2908	1253	1827	1718	1842	1876	2338	1801	2328	1737	2735	1613	2688	1414	2.017173575
Sepsis	Sepsis_fulgens (Zurich, Switzerland)	Rohner & Berger 2023 PNAS, new data. doi:10.1073/pnas.2211210120	5	1	1	1993	1654	3511	1836	3847	1539	3781	1311	2699	871	1593	1243	1596	1398	2089	1371	2089	1297	2507	1212	2482	1010	1.978565614
Sepsis	Sepsis_fulgens (Zurich, Switzerland)	Rohner & Berger 2023 PNAS, new data. doi:10.1073/pnas.2211210120	6	1	1	2416	1925	3851	2189	4195	1922	4156	1704	3122	1191	2054	1485	2040	1645	2542	1647	2539	1573	2937	1514	2925	1307	1.905015369
Sepsis	Sepsis_fulgens (Zurich, Switzerland)	Rohner & Berger 2023 PNAS, new data. doi:10.1073/pnas.2211210120	7	1	1	1771	1803	3281	2271	3689	2044	3690	1797	2644	1112	1449	1321	1436	1482	1995	1539	2000	1462	2377	1435	2386	1224	2.043655932
Sepsis	Sepsis_fulgens (Zurich, Switzerland)	Rohner & Berger 2023 PNAS, new data. doi:10.1073/pnas.2211210120	8	1	1	1568	1633	3270	1711	3655	1373	3592	1163	2271	719	1106	1219	1128	1394	1723	1310	1708	1232	2086	1111	2038	880	2.210363582
Sepsis	Sepsis_fulgens (Zurich, Switzerland)	Rohner & Berger 2023 PNAS, new data. doi:10.1073/pnas.2211210120	9	1	1	1629	2218	3357	2273	3705	1925	3624	1731	2357	1301	1192	1786	1206	1968	1777	1897	1763	1819	2144	1699	2102	1483	2.190551631
Sepsis	Sepsis_fulgens (Zurich, Switzerland)	Rohner & Berger 2023 PNAS, new data. doi:10.1073/pnas.2211210120	10	1	1	1788	1883	3394	1542	3638	1145	3500	947	2269	859	1310	1597	1382	1753	1886	1550	1854	1472	2187	1262	2092	1066	2.058261962
Sepsis	Sepsis_fulgens (Zurich, Switzerland)	Rohner & Berger 2023 PNAS, new data. doi:10.1073/pnas.2211210120	11	1	1	2166	1896	3488	2058	3811	1789	3788	1593	2827	1161	1842	1530	1850	1675	2263	1650	2255	1577	2655	1488	2619	1305	1.750040875
Sepsis	Sepsis_fulgens (Zurich, Switzerland)	Rohner & Berger 2023 PNAS, new data. doi:10.1073/pnas.2211210120	12	1	1	1752	2074	3412	2173	3751	1839	3691	1626	2498	1175	1316	1656	1332	1832	1922	1754	1911	1675	2331	1555	2279	1329	2.123816677
Sepsis	Sepsis_fulgens (Zurich, Switzerland)	Rohner & Berger 2023 PNAS, new data. doi:10.1073/pnas.2211210120	13	1	1	2363	1927	4061	2160	4461	1872	4444	1645	3239	1039	1929	1452	1936	1635	2550	1610	2542	1526	2967	1433	2930	1205	2.234953274
Sepsis	Sepsis_fulgens (Zurich, Switzerland)	Rohner & Berger 2023 PNAS, new data. doi:10.1073/pnas.2211210120	14	1	1	2022	1668	3747	1940	4163	1638	4111	1362	2912	799	1620	1194	1626	1381	2219	1355	2219	1267	2695	1172	2642	935	2.243039299
Sepsis	Sepsis_fulgens (Zurich, Switzerland)	Rohner & Berger 2023 PNAS, new data. doi:10.1073/pnas.2211210120	15	1	1	1774	1770	3290	1785	3609	1450	3538	1253	2371	910	1354	1386	1391	1551	1872	1469	1862	1394	2209	1272	2160	1076	1.961662353
Sepsis	Sepsis_fulgens (Zurich, Switzerland)	Rohner & Berger 2023 PNAS, new data. doi:10.1073/pnas.2211210120	16	1	1	2124	2257	3613	2166	3850	1821	3762	1625	2641	1367	1672	1942	1716	2097	2192	1964	2166	1890	2493	1738	2435	1549	1.908978118
Sepsis	Sepsis_fulgens (Zurich, Switzerland)	Rohner & Berger 2023 PNAS, new data. doi:10.1073/pnas.2211210120	17	1	1	1991	2103	3545	2227	3875	1896	3791	1657	2697	1303	1640	1724	1659	1878	2127	1830	2119	1758	2520	1652	2492	1455	1.956910931
Sepsis	Sepsis_fulgens (Zurich, Switzerland)	Rohner & Berger 2023 PNAS, new data. doi:10.1073/pnas.2211210120	18	1	1	2044	1556	3495	2078	3907	1859	3903	1665	2891	940	1715	1046	1678	1202	2182	1290	2182	1219	2605	1225	2616	1019	2.037079377
Sepsis	Sepsis_fulgens (Zurich, Switzerland)	Rohner & Berger 2023 PNAS, new data. doi:10.1073/pnas.2211210120	19	1	1	1683	2208	3513	2324	3867	1979	3794	1749	2539	1260	1250	1773	1263	1960	1851	1891	1843	1802	2277	1687	2244	1438	2.299054564
Sepsis	Sepsis_fulgens (Zurich, Switzerland)	Rohner & Berger 2023 PNAS, new data. doi:10.1073/pnas.2211210120	20	1	1	2254	1538	3908	1484	4180	1127	4090	927	2858	617	1801	1177	1839	1341	2374	1222	2353	1149	2736	990	2652	806	2.074672782
Sepsis	Sepsis_fulgens (Zurich, Switzerland)	Rohner & Berger 2023 PNAS, new data. doi:10.1073/pnas.2211210120	21	1	1	2240	1893	3623	2041	3965	1772	3920	1597	2847	1195	1868	1531	1863	1677	2355	1640	2341	1574	2668	1499	2625	1324	1.827202171
Sepsis	Sepsis_fulgens (Zurich, Switzerland)	Rohner & Berger 2023 PNAS, new data. doi:10.1073/pnas.2211210120	22	1	1	1846	1880	3568	2205	3967	1916	3934	1687	2768	1047	1463	1389	1452	1575	2121	1584	2108	1493	2505	1420	2488	1188	2.219928603
Sepsis	Sepsis_fulgens (Zurich, Switzerland)	Rohner & Berger 2023 PNAS, new data. doi:10.1073/pnas.2211210120	23	1	1	2135	1699	3451	1989	3792	1755	3795	1575	2824	1029	1804	1274	1798	1430	2222	1427	2220	1365	2599	1318	2587	1139	1.798428497
Sepsis	Sepsis_fulgens (Zurich, Switzerland)	Rohner & Berger 2023 PNAS, new data. doi:10.1073/pnas.2211210120	24	1	1	1473	1904	2700	2358	3072	2161	3071	1948	2160	1361	1233	1477	1219	1624	1644	1700	1654	1631	1949	1629	1954	1448	1.699918734
Sepsis	Sepsis_fulgens (Zurich, Switzerland)	Rohner & Berger 2023 PNAS, new data. doi:10.1073/pnas.2211210120	25	1	1	2222	2106	3822	2665	4243	2435	4234	2209	3166	1432	1904	1586	1877	1756	2433	1840	2448	1766	2874	1760	2887	1539	2.166325097
Sepsis	Sepsis_fulgens (Zurich, Switzerland)	Rohner & Berger 2023 PNAS, new data. doi:10.1073/pnas.2211210120	26	1	1	2097	1465	3507	1886	3893	1648	3875	1437	2865	820	1798	1000	1781	1156	2249	1207	2258	1136	2632	1115	2634	919	1.910842173
Sepsis	Sepsis_fulgens (Zurich, Switzerland)	Rohner & Berger 2023 PNAS, new data. doi:10.1073/pnas.2211210120	27	1	1	1805	2038	3458	2472	3891	2215	3885	1968	2742	1264	1408	1514	1382	1690	1991	1738	1989	1650	2476	1605	2466	1370	2.246258699
Sepsis	Sepsis_fulgens (Zurich, Switzerland)	Rohner & Berger 2023 PNAS, new data. doi:10.1073/pnas.2211210120	28	1	1	1823	2461	3279	2622	3602	2343	3565	2124	2519	1694	1485	2086	1502	2237	1958	2199	1952	2129	2311	2033	2278	1856	1.870236982
Sepsis	Sepsis_fulgens (Zurich, Switzerland)	Rohner & Berger 2023 PNAS, new data. doi:10.1073/pnas.2211210120	29	1	1	2438	2016	3935	1930	4216	1591	4115	1373	2967	1131	1969	1698	2003	1851	2486	1728	2467	1661	2825	1503	2750	1321	1.955002533
Sepsis	Sepsis_fulgens (Zurich, Switzerland)	Rohner & Berger 2023 PNAS, new data. doi:10.1073/pnas.2211210120	30	1	1	2495	2139	4012	2161	4322	1849	4273	1646	3135	1278	2063	1785	2084	1941	2512	1868	2494	1783	2936	1645	2908	1459	1.996118467
Sepsis	Sepsis_fulgens (Zurich, Switzerland)	Rohner & Berger 2023 PNAS, new data. doi:10.1073/pnas.2211210120	31	1	1	2461	1830	3828	1726	4076	1392	3982	1190	2960	1007	2065	1551	2110	1688	2525	1569	2499	1502	2856	1335	2804	1165	1.760828168
Sepsis	Sepsis_fulgens (Zurich, Switzerland)	Rohner & Berger 2023 PNAS, new data. doi:10.1073/pnas.2211210120	32	1	1	1804	1822	2980	2050	3296	1817	3283	1663	2345	1236	1482	1453	1484	1587	1850	1595	1858	1535	2173	1495	2172	1332	1.611964536
Sepsis	Sepsis_fulgens (Zurich, Switzerland)	Rohner & Berger 2023 PNAS, new data. doi:10.1073/pnas.2211210120	33	1	1	2064	2113	3675	2406	4042	2085	3991	1893	2833	1346	1695	1661	1695	1835	2254	1834	2251	1747	2661	1683	2633	1465	2.071414459
Sepsis	Sepsis_fulgens (Zurich, Switzerland)	Rohner & Berger 2023 PNAS, new data. doi:10.1073/pnas.2211210120	34	1	1	1922	1979	3614	2365	4036	2081	4000	1844	2873	1185	1573	1499	1558	1680	2180	1698	2187	1616	2643	1558	2624	1314	2.198828998
Sepsis	Sepsis_fulgens (Zurich, Switzerland)	Rohner & Berger 2023 PNAS, new data. doi:10.1073/pnas.2211210120	35	1	1	1583	1810	3215	1931	3509	1594	3441	1387	2279	972	1197	1416	1213	1578	1717	1517	1704	1446	2126	1330	2079	1110	2.038409579
Sepsis	Sepsis_fulgens (Zurich, Switzerland)	Rohner & Berger 2023 PNAS, new data. doi:10.1073/pnas.2211210120	36	1	1	1659	1998	3268	2030	3601	1690	3525	1491	2309	1116	1231	1598	1260	1769	1789	1687	1775	1608	2160	1484	2100	1275	2.059490754
Sepsis	Sepsis_fulgens (Zurich, Switzerland)	Rohner & Berger 2023 PNAS, new data. doi:10.1073/pnas.2211210120	37	1	1	1948	1900	3458	2106	3792	1823	3736	1617	2608	1136	1602	1479	1618	1641	2068	1622	2067	1549	2445	1465	2415	1278	1.937158785
Sepsis	Sepsis_fulgens (Zurich, Switzerland)	Rohner & Berger 2023 PNAS, new data. doi:10.1073/pnas.2211210120	38	1	1	1586	2243	3335	2273	3681	1917	3594	1692	2298	1299	1150	1830	1158	2009	1739	1915	1728	1833	2168	1688	2090	1466	2.210514321
Sepsis	Sepsis_fulgens (Zurich, Switzerland)	Rohner & Berger 2023 PNAS, new data. doi:10.1073/pnas.2211210120	39	1	1	1476	2139	3371	2569	3804	2267	3774	2013	2450	1242	1048	1575	1027	1787	1732	1816	1732	1721	2205	1659	2156	1397	2.471046812
Sepsis	Sepsis_fulgens (Zurich, Switzerland)	Rohner & Berger 2023 PNAS, new data. doi:10.1073/pnas.2211210120	40	1	1	1841	1666	3494	1707	3862	1375	3804	1165	2481	761	1378	1268	1392	1434	1958	1347	1941	1273	2324	1139	2252	941	2.161221981
Sepsis	Sepsis_fulgens (Zurich, Switzerland)	Rohner & Berger 2023 PNAS, new data. doi:10.1073/pnas.2211210120	41	1	1	1446	2220	3112	2078	3402	1686	3300	1494	2004	1273	955	1858	977	2033	1570	1887	1549	1809	1903	1653	1816	1464	2.12457632
Sepsis	Sepsis_fulgens (Zurich, Switzerland)	Rohner & Berger 2023 PNAS, new data. doi:10.1073/pnas.2211210120	42	1	1	1940	1674	3510	2094	3898	1845	3875	1606	2832	939	1597	1198	1587	1365	2114	1398	2117	1326	2577	1276	2567	1062	2.088252393
Sepsis	Sepsis_fulgens (Zurich, Switzerland)	Rohner & Berger 2023 PNAS, new data. doi:10.1073/pnas.2211210120	43	1	1	2174	2670	3869	2630	4212	2222	4104	1994	2795	1653	1669	2264	1712	2441	2335	2313	2314	2228	2691	2064	2601	1840	2.192739059
Sepsis	Sepsis_fulgens (Zurich, Switzerland)	Rohner & Berger 2023 PNAS, new data. doi:10.1073/pnas.2211210120	44	1	1	1739	1639	3649	1899	4068	1551	4015	1306	2650	683	1274	1130	1271	1329	1940	1297	1932	1208	2399	1103	2369	841	2.462226849
Sepsis	Sepsis_fulgens (Zurich, Switzerland)	Rohner & Berger 2023 PNAS, new data. doi:10.1073/pnas.2211210120	45	1	1	2430	1988	3896	2293	4212	2039	4182	1836	3184	1314	2079	1571	2077	1722	2513	1732	2514	1671	2968	1618	2980	1424	1.916926679
Sepsis	Sepsis_fulgens (Zurich, Switzerland)	Rohner & Berger 2023 PNAS, new data. doi:10.1073/pnas.2211210120	46	1	1	1906	2548	3593	2504	3905	2140	3836	1955	2611	1574	1439	2161	1466	2326	2015	2217	1999	2135	2405	1980	2341	1775	2.159720271
Sepsis	Sepsis_fulgens (Zurich, Switzerland)	Rohner & Berger 2023 PNAS, new data. doi:10.1073/pnas.2211210120	47	1	1	1978	2160	3475	2441	3843	2154	3806	1949	2681	1425	1566	1711	1563	1868	2114	1886	2112	1814	2464	1750	2459	1550	2.001390339
Sepsis	Sepsis_fulgens (Zurich, Switzerland)	Rohner & Berger 2023 PNAS, new data. doi:10.1073/pnas.2211210120	48	1	1	2286	1942	3911	2077	4281	1742	4221	1523	3018	1073	1845	1524	1850	1691	2405	1641	2390	1561	2824	1446	2768	1236	2.128519615
Sepsis	Sepsis_fulgens (Zurich, Switzerland)	Rohner & Berger 2023 PNAS, new data. doi:10.1073/pnas.2211210120	49	1	1	1911	1577	3083	1960	3428	1765	3434	1564	2630	1002	1657	1158	1633	1287	2029	1345	2034	1284	2390	1279	2371	1105	1.643845941
Sepsis	Sepsis_fulgens (Zurich, Switzerland)	Rohner & Berger 2023 PNAS, new data. doi:10.1073/pnas.2211210120	50	1	1	1599	1693	3008	1900	3339	1619	3302	1420	2223	1014	1210	1285	1215	1432	1701	1435	1695	1365	2032	1308	2016	1135	1.861663142
Sepsis	Sepsis_fulgens (Zurich, Switzerland)	Rohner & Berger 2023 PNAS, new data. doi:10.1073/pnas.2211210120	51	1	1	1638	1902	3027	2208	3382	1980	3375	1787	2361	1206	1318	1505	1310	1658	1760	1645	1760	1580	2159	1526	2146	1332	1.86225122
Sepsis	Sepsis_fulgens (Zurich, Switzerland)	Rohner & Berger 2023 PNAS, new data. doi:10.1073/pnas.2211210120	52	1	1	2372	1963	3936	1947	4245	1592	4155	1374	2977	1037	1932	1601	1951	1765	2463	1652	2449	1582	2845	1421	2769	1225	2.023328742
Sepsis	Sepsis_fulgens (Zurich, Switzerland)	Rohner & Berger 2023 PNAS, new data. doi:10.1073/pnas.2211210120	53	1	1	1896	1671	3687	1798	4067	1433	3997	1196	2674	724	1427	1247	1447	1434	2078	1347	2070	1261	2476	1144	2416	912	2.294470507
Sepsis	Sepsis_fulgens (Zurich, Switzerland)	Rohner & Berger 2023 PNAS, new data. doi:10.1073/pnas.2211210120	54	1	1	1919	1766	3507	2383	3974	2155	3981	1900	2949	1116	1632	1245	1590	1410	2179	1520	2195	1441	2660	1447	2669	1210	2.187545813
Sepsis	Sepsis_fulgens (Zurich, Switzerland)	Rohner & Berger 2023 PNAS, new data. doi:10.1073/pnas.2211210120	55	1	1	2591	2345	3998	2378	4266	2077	4213	1876	3221	1550	2235	2001	2259	2145	2702	2082	2689	2010	3045	1892	2998	1714	1.786793293
Sepsis	Sepsis_fulgens (Zurich, Switzerland)	Rohner & Berger 2023 PNAS, new data. doi:10.1073/pnas.2211210120	56	1	1	1789	1774	3239	2234	3632	2007	3622	1788	2644	1119	1510	1299	1468	1455	1990	1519	2003	1450	2386	1436	2404	1219	1.957352359
Sepsis	Sepsis_fulgens (Zurich, Switzerland)	Rohner & Berger 2023 PNAS, new data. doi:10.1073/pnas.2211210120	57	1	1	1613	2017	3194	1797	3453	1406	3351	1230	2076	1069	1115	1698	1172	1855	1667	1695	1647	1630	1965	1458	1898	1269	2.046503918
Sepsis	Sepsis_fulgens (Zurich, Switzerland)	Rohner & Berger 2023 PNAS, new data. doi:10.1073/pnas.2211210120	58	1	1	1790	2331	3483	2233	3808	1871	3719	1659	2396	1357	1328	1979	1369	2150	1934	2003	1917	1929	2277	1759	2195	1544	2.15699557
Sepsis	Sepsis_fulgens (Zurich, Switzerland)	Rohner & Berger 2023 PNAS, new data. doi:10.1073/pnas.2211210120	59	1	1	2302	1809	3594	2235	3989	2020	3972	1824	3063	1208	2019	1363	1997	1511	2415	1566	2420	1491	2782	1484	2798	1300	1.81285732
Sepsis	Sepsis_fulgens (Zurich, Switzerland)	Rohner & Berger 2023 PNAS, new data. doi:10.1073/pnas.2211210120	60	1	1	2114	1658	3622	1899	3961	1606	3924	1417	2845	872	1752	1209	1747	1381	2271	1364	2257	1289	2605	1215	2589	1017	1.965818444
Sepsis	Sepsis_fulgens (Zurich, Switzerland)	Rohner & Berger 2023 PNAS, new data. doi:10.1073/pnas.2211210120	61	1	1	2056	2045	3679	2309	4023	2007	3971	1778	2827	1252	1691	1610	1696	1776	2245	1760	2238	1684	2642	1594	2614	1386	2.063380988
Sepsis	Sepsis_fulgens (Zurich, Switzerland)	Rohner & Berger 2023 PNAS, new data. doi:10.1073/pnas.2211210120	62	1	1	1709	2218	3295	2309	3627	1992	3572	1780	2371	1365	1290	1841	1305	2005	1826	1924	1822	1846	2219	1720	2154	1523	2.045792474
Sepsis	Sepsis_fulgens (Zurich, Switzerland)	Rohner & Berger 2023 PNAS, new data. doi:10.1073/pnas.2211210120	63	1	1	1350	1801	2576	2317	2962	2130	2963	1942	2144	1295	1115	1340	1085	1482	1508	1570	1525	1507	1896	1534	1904	1366	1.745630694
Sepsis	Sepsis_fulgens (Zurich, Switzerland)	Rohner & Berger 2023 PNAS, new data. doi:10.1073/pnas.2211210120	64	1	1	1855	1957	3353	1871	3639	1497	3535	1284	2371	1065	1444	1625	1475	1778	1967	1662	1949	1587	2284	1434	2203	1240	1.915959769
Sepsis	Sepsis_fulgens (Zurich, Switzerland)	Rohner & Berger 2023 PNAS, new data. doi:10.1073/pnas.2211210120	65	1	1	2269	1722	3753	2119	4130	1866	4097	1644	3124	1005	1926	1241	1908	1420	2483	1459	2485	1373	2845	1331	2861	1115	1.984692619
Sepsis	Sepsis_fulgens (Zurich, Switzerland)	Rohner & Berger 2023 PNAS, new data. doi:10.1073/pnas.2211210120	66	1	1	1587	1896	3103	2298	3485	2030	3470	1830	2426	1182	1264	1390	1238	1561	1757	1612	1765	1535	2161	1509	2157	1296	2.024355295
Sepsis	Sepsis_fulgens (Zurich, Switzerland)	Rohner & Berger 2023 PNAS, new data. doi:10.1073/pnas.2211210120	67	1	1	2088	1963	3630	2113	3978	1799	3908	1564	2753	1154	1717	1554	1719	1710	2183	1668	2180	1601	2574	1505	2547	1310	1.99246437
Sepsis	Sepsis_fulgens (Zurich, Switzerland)	Rohner & Berger 2023 PNAS, new data. doi:10.1073/pnas.2211210120	68	1	1	2113	1962	3666	1985	3963	1657	3910	1466	2750	1071	1710	1577	1729	1744	2221	1654	2205	1584	2595	1453	2555	1234	1.986863856
Sepsis	Sepsis_fulgens (Zurich, Switzerland)	Rohner & Berger 2023 PNAS, new data. doi:10.1073/pnas.2211210120	69	1	1	1976	1818	3626	1898	3921	1538	3838	1317	2670	924	1554	1433	1564	1606	2129	1520	2106	1444	2508	1316	2458	1090	2.07454464
Sepsis	Sepsis_fulgens (Zurich, Switzerland)	Rohner & Berger 2023 PNAS, new data. doi:10.1073/pnas.2211210120	70	1	1	1777	1923	3341	2107	3675	1807	3635	1590	2548	1104	1381	1500	1389	1666	1920	1633	1912	1558	2320	1459	2286	1258	2.023146265
Sepsis	Sepsis_fulgens (Zurich, Switzerland)	Rohner & Berger 2023 PNAS, new data. doi:10.1073/pnas.2211210120	71	1	1	1953	2335	3495	2428	3807	2111	3759	1901	2631	1488	1533	1923	1547	2088	2022	2033	2013	1961	2436	1850	2412	1643	2.005580565
Sepsis	Sepsis_fulgens (Zurich, Switzerland)	Rohner & Berger 2023 PNAS, new data. doi:10.1073/pnas.2211210120	72	1	1	1627	2044	3227	2047	3571	1674	3462	1451	2266	1162	1217	1696	1252	1855	1742	1753	1721	1687	2100	1531	2045	1350	2.042961325
Sepsis	Sepsis_fulgens (Zurich, Switzerland)	Rohner & Berger 2023 PNAS, new data. doi:10.1073/pnas.2211210120	73	1	1	2131	1995	3846	1666	4155	1228	4016	1023	2643	877	1552	1702	1612	1877	2235	1625	2203	1549	2580	1317	2461	1097	2.274410671
Sepsis	Sepsis_fulgens (Zurich, Switzerland)	Rohner & Berger 2023 PNAS, new data. doi:10.1073/pnas.2211210120	74	1	1	2017	1834	3786	1791	4105	1410	4002	1172	2696	843	1551	1437	1578	1616	2120	1506	2100	1427	2542	1258	2476	1033	2.237668424
Sepsis	Sepsis_fulgens (Zurich, Switzerland)	Rohner & Berger 2023 PNAS, new data. doi:10.1073/pnas.2211210120	75	1	1	1587	2034	3372	2400	3798	2071	3752	1801	2537	1161	1157	1512	1132	1702	1775	1714	1769	1625	2291	1544	2289	1291	2.35509628
Sepsis	Sepsis_fulgens (Zurich, Switzerland)	Rohner & Berger 2023 PNAS, new data. doi:10.1073/pnas.2211210120	76	1	1	2134	2366	3665	2520	4004	2226	3952	2009	2842	1573	1762	1972	1770	2125	2240	2078	2231	2010	2643	1906	2612	1714	1.978301939
Sepsis	Sepsis_fulgens (Zurich, Switzerland)	Rohner & Berger 2023 PNAS, new data. doi:10.1073/pnas.2211210120	77	1	1	2408	1963	4282	2031	4692	1655	4604	1383	3275	904	1920	1522	1926	1719	2582	1611	2566	1521	3047	1351	2993	1105	2.42080606
Sepsis	Sepsis_fulgens (Zurich, Switzerland)	Rohner & Berger 2023 PNAS, new data. doi:10.1073/pnas.2211210120	78	1	1	1851	1652	3316	2252	3749	2043	3757	1798	2762	1036	1576	1138	1535	1291	2049	1391	2072	1314	2466	1325	2482	1124	2.055557535
Sepsis	Sepsis_fulgens (Zurich, Switzerland)	Rohner & Berger 2023 PNAS, new data. doi:10.1073/pnas.2211210120	79	1	1	2057	1998	3591	2352	3990	2087	3948	1826	2879	1251	1712	1554	1691	1709	2209	1716	2214	1648	2627	1592	2624	1383	2.042301566
Sepsis	Sepsis_fulgens (Zurich, Switzerland)	Rohner & Berger 2023 PNAS, new data. doi:10.1073/pnas.2211210120	80	1	1	1907	1690	3377	2118	3782	1890	3785	1667	2767	986	1566	1178	1532	1349	2102	1408	2110	1334	2502	1303	2501	1092	2.02359799
Sepsis	Sepsis_fulgens (Zurich, Switzerland)	Rohner & Berger 2023 PNAS, new data. doi:10.1073/pnas.2211210120	81	1	1	2080	1772	3641	1886	3993	1584	3949	1393	2796	932	1684	1369	1689	1550	2234	1474	2217	1395	2603	1289	2571	1071	2.02438187
Sepsis	Sepsis_fulgens (Zurich, Switzerland)	Rohner & Berger 2023 PNAS, new data. doi:10.1073/pnas.2211210120	82	1	1	1619	2174	3238	2218	3568	1906	3518	1731	2283	1308	1206	1788	1229	1951	1697	1877	1693	1806	2102	1674	2055	1477	2.077913704
Sepsis	Sepsis_fulgens (Zurich, Switzerland)	Rohner & Berger 2023 PNAS, new data. doi:10.1073/pnas.2211210120	83	1	1	1735	1715	3502	1657	3839	1269	3739	1070	2390	767	1238	1366	1261	1537	1837	1406	1814	1331	2263	1151	2199	923	2.26038034
Sepsis	Sepsis_fulgens (Zurich, Switzerland)	Rohner & Berger 2023 PNAS, new data. doi:10.1073/pnas.2211210120	84	1	1	1782	1973	3226	2093	3552	1779	3463	1536	2367	1172	1384	1589	1394	1746	1913	1687	1906	1616	2262	1521	2197	1318	1.879186999
Sepsis	Sepsis_fulgens (Zurich, Switzerland)	Rohner & Berger 2023 PNAS, new data. doi:10.1073/pnas.2211210120	85	1	1	2369	2375	3878	2630	4205	2338	4161	2148	3119	1613	1992	1934	1977	2098	2522	2090	2511	2017	2906	1946	2893	1738	1.964962858
Sepsis	Sepsis_fulgens (Zurich, Switzerland)	Rohner & Berger 2023 PNAS, new data. doi:10.1073/pnas.2211210120	86	1	1	2074	1667	3637	1820	3988	1521	3922	1306	2755	850	1678	1252	1695	1415	2212	1376	2194	1302	2574	1200	2549	986	2.019707235
Sepsis	Sepsis_fulgens (Zurich, Switzerland)	Rohner & Berger 2023 PNAS, new data. doi:10.1073/pnas.2211210120	87	1	1	1656	1886	3434	2163	3832	1846	3788	1623	2532	1025	1237	1384	1230	1574	1810	1570	1819	1492	2317	1410	2308	1164	2.300589987
Sepsis	Sepsis_fulgens (Zurich, Switzerland)	Rohner & Berger 2023 PNAS, new data. doi:10.1073/pnas.2211210120	88	1	1	2381	2528	3793	2726	4137	2440	4105	2256	3005	1802	1989	2134	1987	2285	2492	2264	2486	2197	2824	2128	2783	1943	1.882322348
Sepsis	Sepsis_fulgens (Zurich, Switzerland)	Rohner & Berger 2023 PNAS, new data. doi:10.1073/pnas.2211210120	89	1	1	1958	1839	3333	2124	3678	1882	3631	1654	2639	1179	1654	1448	1657	1592	2124	1595	2124	1535	2436	1482	2445	1291	1.791966878
Sepsis	Sepsis_fulgens (Zurich, Switzerland)	Rohner & Berger 2023 PNAS, new data. doi:10.1073/pnas.2211210120	90	1	1	1593	1693	3327	1763	3676	1415	3619	1237	2369	787	1136	1300	1150	1473	1706	1375	1689	1293	2138	1164	2096	965	2.223893049
Sepsis	Sepsis_fulgens (Zurich, Switzerland)	Rohner & Berger 2023 PNAS, new data. doi:10.1073/pnas.2211210120	91	1	1	2448	1957	3820	1844	4103	1512	3995	1313	2972	1138	2038	1668	2081	1797	2537	1681	2516	1622	2840	1477	2776	1333	1.779553092
Sepsis	Sepsis_fulgens (Zurich, Switzerland)	Rohner & Berger 2023 PNAS, new data. doi:10.1073/pnas.2211210120	92	1	1	1837	2000	3720	2109	4121	1734	4041	1478	2681	999	1344	1562	1357	1748	2059	1653	2054	1569	2495	1424	2431	1189	2.403926265
Sepsis	Sepsis_fulgens (Zurich, Switzerland)	Rohner & Berger 2023 PNAS, new data. doi:10.1073/pnas.2211210120	93	1	1	1981	1987	3379	2155	3714	1861	3665	1679	2623	1267	1649	1606	1671	1759	2117	1726	2113	1657	2463	1579	2428	1393	1.80740797
Sepsis	Sepsis_fulgens (Zurich, Switzerland)	Rohner & Berger 2023 PNAS, new data. doi:10.1073/pnas.2211210120	94	1	1	2482	1852	4147	1801	4490	1428	4376	1201	3069	909	2000	1478	2046	1651	2587	1529	2573	1450	2970	1292	2889	1077	2.147997483
Sepsis	Sepsis_fulgens (Zurich, Switzerland)	Rohner & Berger 2023 PNAS, new data. doi:10.1073/pnas.2211210120	95	1	1	1631	1956	3092	2032	3480	1694	3397	1467	2274	1086	1234	1567	1244	1735	1756	1661	1741	1579	2136	1459	2074	1242	1.95026274
Sepsis	Sepsis_fulgens (Zurich, Switzerland)	Rohner & Berger 2023 PNAS, new data. doi:10.1073/pnas.2211210120	96	1	1	1830	1790	3642	2025	4029	1685	3981	1445	2692	851	1377	1309	1371	1498	2029	1457	2020	1372	2449	1266	2427	1008	2.33896682
Sepsis	Sepsis_fulgens (Zurich, Switzerland)	Rohner & Berger 2023 PNAS, new data. doi:10.1073/pnas.2211210120	1	2	1	1858	2009	3585	1683	3869	1262	3764	1061	2421	884	1303	1688	1365	1867	1969	1635	1930	1558	2289	1335	2172	1133	2.259489376
Sepsis	Sepsis_fulgens (Zurich, Switzerland)	Rohner & Berger 2023 PNAS, new data. doi:10.1073/pnas.2211210120	2	2	1	2573	2256	3991	1889	4162	1492	4047	1323	2995	1264	2100	2006	2155	2149	2564	1967	2534	1904	2882	1679	2787	1509	1.877545296
Sepsis	Sepsis_fulgens (Zurich, Switzerland)	Rohner & Berger 2023 PNAS, new data. doi:10.1073/pnas.2211210120	3	2	1	1836	1926	3055	2398	3452	2227	3477	2034	2618	1363	1588	1480	1553	1622	2001	1696	2010	1633	2402	1631	2399	1444	1.75536899
Sepsis	Sepsis_fulgens (Zurich, Switzerland)	Rohner & Berger 2023 PNAS, new data. doi:10.1073/pnas.2211210120	4	2	1	1736	2192	3273	1857	3507	1464	3361	1263	2165	1220	1241	1944	1304	2092	1769	1885	1743	1824	2069	1610	1984	1436	2.009275573
Sepsis	Sepsis_fulgens (Zurich, Switzerland)	Rohner & Berger 2023 PNAS, new data. doi:10.1073/pnas.2211210120	5	2	1	2380	2094	3900	2085	4215	1736	4127	1529	3002	1226	1952	1751	1983	1904	2463	1808	2455	1735	2848	1593	2801	1389	1.967749757
Sepsis	Sepsis_fulgens (Zurich, Switzerland)	Rohner & Berger 2023 PNAS, new data. doi:10.1073/pnas.2211210120	6	2	1	1684	1636	3115	1293	3328	901	3205	731	2036	686	1156	1401	1222	1548	1692	1334	1652	1268	1995	1053	1891	874	1.928495432
Sepsis	Sepsis_fulgens (Zurich, Switzerland)	Rohner & Berger 2023 PNAS, new data. doi:10.1073/pnas.2211210120	7	2	1	2622	2209	4140	1767	4369	1358	4223	1152	2984	1157	2092	1979	2173	2128	2672	1862	2631	1802	2931	1563	2836	1378	2.041915604
Sepsis	Sepsis_fulgens (Zurich, Switzerland)	Rohner & Berger 2023 PNAS, new data. doi:10.1073/pnas.2211210120	8	2	1	1857	2343	3491	1956	3781	1523	3662	1334	2253	1271	1286	2070	1359	2229	1920	1983	1884	1907	2175	1705	2071	1503	2.202588001
Sepsis	Sepsis_fulgens (Zurich, Switzerland)	Rohner & Berger 2023 PNAS, new data. doi:10.1073/pnas.2211210120	9	2	1	1749	2018	3459	2175	3838	1856	3767	1648	2484	1141	1305	1563	1304	1739	1882	1698	1871	1617	2275	1518	2244	1298	2.215093964
Sepsis	Sepsis_fulgens (Zurich, Switzerland)	Rohner & Berger 2023 PNAS, new data. doi:10.1073/pnas.2211210120	10	2	1	2093	2396	3725	2328	4030	1977	3927	1755	2733	1462	1659	2029	1704	2199	2238	2086	2219	2002	2584	1852	2521	1638	2.057559294
Sepsis	Sepsis_fulgens (Zurich, Switzerland)	Rohner & Berger 2023 PNAS, new data. doi:10.1073/pnas.2211210120	11	2	1	2025	2219	3412	2334	3707	2043	3667	1843	2678	1499	1697	1874	1709	2015	2133	1973	2130	1909	2536	1807	2494	1630	1.771756953
Sepsis	Sepsis_fulgens (Zurich, Switzerland)	Rohner & Berger 2023 PNAS, new data. doi:10.1073/pnas.2211210120	12	2	1	2278	1716	3883	2228	4286	1988	4285	1769	3220	1030	1961	1210	1939	1384	2533	1454	2548	1375	2981	1354	2993	1122	2.13339762
Sepsis	Sepsis_fulgens (Zurich, Switzerland)	Rohner & Berger 2023 PNAS, new data. doi:10.1073/pnas.2211210120	13	2	1	2227	2274	3891	2666	4328	2409	4314	2169	3145	1486	1854	1750	1830	1934	2437	1970	2443	1889	2864	1834	2857	1616	2.224662079
Sepsis	Sepsis_fulgens (Zurich, Switzerland)	Rohner & Berger 2023 PNAS, new data. doi:10.1073/pnas.2211210120	14	2	1	1926	2282	3611	1811	3883	1355	3710	1132	2378	1110	1386	2011	1470	2189	2006	1909	1964	1830	2354	1540	2216	1346	2.238579182
Sepsis	Sepsis_fulgens (Zurich, Switzerland)	Rohner & Berger 2023 PNAS, new data. doi:10.1073/pnas.2211210120	15	2	1	2169	2183	3653	1922	3921	1539	3814	1362	2604	1227	1687	1891	1749	2042	2187	1873	2170	1804	2501	1613	2418	1430	1.968667687
Sepsis	Sepsis_fulgens (Zurich, Switzerland)	Rohner & Berger 2023 PNAS, new data. doi:10.1073/pnas.2211210120	16	2	1	2235	2614	3648	2134	3809	1753	3644	1587	2513	1608	1732	2431	1820	2568	2223	2318	2179	2256	2457	2013	2348	1849	1.905918029
Sepsis	Sepsis_fulgens (Zurich, Switzerland)	Rohner & Berger 2023 PNAS, new data. doi:10.1073/pnas.2211210120	17	2	1	2349	1602	3891	1495	4171	1104	4054	887	2908	716	1947	1299	1982	1450	2452	1314	2425	1248	2818	1072	2758	886	1.947958496
Sepsis	Sepsis_fulgens (Zurich, Switzerland)	Rohner & Berger 2023 PNAS, new data. doi:10.1073/pnas.2211210120	18	2	1	1828	2197	3405	2284	3720	1971	3667	1784	2475	1360	1377	1792	1381	1953	1899	1899	1886	1830	2305	1707	2267	1504	2.054499312
Sepsis	Sepsis_fulgens (Zurich, Switzerland)	Rohner & Berger 2023 PNAS, new data. doi:10.1073/pnas.2211210120	19	2	1	2257	2169	4042	1793	4309	1367	4185	1182	2811	1027	1724	1872	1782	2046	2345	1807	2308	1732	2685	1506	2589	1269	2.302474338
Sepsis	Sepsis_fulgens (Zurich, Switzerland)	Rohner & Berger 2023 PNAS, new data. doi:10.1073/pnas.2211210120	20	2	1	1611	1662	3267	1669	3579	1321	3480	1105	2259	755	1181	1283	1194	1448	1724	1347	1706	1277	2117	1131	2042	940	2.094632053
Sepsis	Sepsis_fulgens (Zurich, Switzerland)	Rohner & Berger 2023 PNAS, new data. doi:10.1073/pnas.2211210120	21	2	1	2222	1982	3584	1683	3804	1325	3700	1172	2593	1123	1760	1755	1804	1892	2248	1710	2218	1653	2518	1468	2432	1316	1.810763393
Sepsis	Sepsis_fulgens (Zurich, Switzerland)	Rohner & Berger 2023 PNAS, new data. doi:10.1073/pnas.2211210120	22	2	1	1935	2221	3635	2514	4045	2207	4007	1968	2831	1371	1538	1730	1525	1920	2197	1912	2188	1828	2585	1746	2550	1516	2.209848227
Sepsis	Sepsis_fulgens (Zurich, Switzerland)	Rohner & Berger 2023 PNAS, new data. doi:10.1073/pnas.2211210120	23	2	1	1790	2001	3126	1976	3421	1654	3365	1458	2307	1186	1369	1668	1406	1816	1775	1727	1758	1659	2165	1527	2115	1353	1.803410422
Sepsis	Sepsis_fulgens (Zurich, Switzerland)	Rohner & Berger 2023 PNAS, new data. doi:10.1073/pnas.2211210120	24	2	1	2521	1718	3725	2214	4102	2030	4118	1825	3221	1194	2301	1277	2275	1418	2711	1513	2725	1449	3024	1456	3014	1272	1.695628357
Sepsis	Sepsis_fulgens (Zurich, Switzerland)	Rohner & Berger 2023 PNAS, new data. doi:10.1073/pnas.2211210120	25	2	1	2251	2642	3964	2631	4273	2279	4185	2069	2914	1693	1779	2254	1800	2423	2356	2322	2342	2248	2771	2098	2692	1883	2.176992242
Sepsis	Sepsis_fulgens (Zurich, Switzerland)	Rohner & Berger 2023 PNAS, new data. doi:10.1073/pnas.2211210120	26	2	1	2315	1974	3674	1489	3861	1061	3709	897	2560	983	1778	1768	1876	1903	2276	1673	2235	1613	2534	1373	2416	1222	1.90179655
Sepsis	Sepsis_fulgens (Zurich, Switzerland)	Rohner & Berger 2023 PNAS, new data. doi:10.1073/pnas.2211210120	27	2	1	1990	2160	3716	1907	4018	1503	3895	1260	2565	1064	1435	1831	1488	2011	2075	1805	2032	1725	2455	1490	2339	1282	2.262878065
Sepsis	Sepsis_fulgens (Zurich, Switzerland)	Rohner & Berger 2023 PNAS, new data. doi:10.1073/pnas.2211210120	28	2	1	1659	2139	3115	2014	3393	1686	3308	1466	2228	1233	1263	1831	1309	1976	1761	1851	1737	1779	2071	1611	2004	1445	1.869236421
Sepsis	Sepsis_fulgens (Zurich, Switzerland)	Rohner & Berger 2023 PNAS, new data. doi:10.1073/pnas.2211210120	29	2	1	2305	1946	3820	2056	4138	1751	4073	1534	2939	1133	1885	1562	1901	1717	2412	1659	2397	1592	2774	1473	2732	1282	1.965473786
Sepsis	Sepsis_fulgens (Zurich, Switzerland)	Rohner & Berger 2023 PNAS, new data. doi:10.1073/pnas.2211210120	30	2	1	2380	2160	3795	2662	4197	2462	4209	2249	3238	1540	2105	1673	2063	1830	2497	1899	2511	1819	2949	1823	2981	1638	1.97491752
Sepsis	Sepsis_fulgens (Zurich, Switzerland)	Rohner & Berger 2023 PNAS, new data. doi:10.1073/pnas.2211210120	31	2	1	2343	2042	3716	2020	3984	1698	3902	1493	2893	1243	1967	1736	1996	1879	2422	1784	2397	1716	2770	1570	2724	1397	1.765380938
Sepsis	Sepsis_fulgens (Zurich, Switzerland)	Rohner & Berger 2023 PNAS, new data. doi:10.1073/pnas.2211210120	32	2	1	2350	2006	3559	2331	3877	2112	3866	1954	2944	1469	2069	1624	2057	1757	2440	1788	2440	1727	2751	1710	2758	1553	1.635524773
Sepsis	Sepsis_fulgens (Zurich, Switzerland)	Rohner & Berger 2023 PNAS, new data. doi:10.1073/pnas.2211210120	33	2	1	2156	1910	3794	1759	4057	1366	3957	1198	2696	974	1676	1579	1717	1741	2274	1589	2246	1508	2608	1336	2533	1151	2.072684534
Sepsis	Sepsis_fulgens (Zurich, Switzerland)	Rohner & Berger 2023 PNAS, new data. doi:10.1073/pnas.2211210120	34	2	1	1617	2482	3354	2522	3712	2142	3621	1917	2415	1512	1188	2088	1212	2267	1839	2154	1824	2071	2244	1923	2195	1681	2.190217557
Sepsis	Sepsis_fulgens (Zurich, Switzerland)	Rohner & Berger 2023 PNAS, new data. doi:10.1073/pnas.2211210120	35	2	1	2161	2346	3733	1918	3905	1507	3769	1333	2566	1309	1689	2112	1758	2260	2197	2034	2164	1969	2531	1708	2406	1530	2.023790356
Sepsis	Sepsis_fulgens (Zurich, Switzerland)	Rohner & Berger 2023 PNAS, new data. doi:10.1073/pnas.2211210120	36	2	1	1482	2224	3057	1968	3332	1560	3212	1383	1962	1251	973	1914	1034	2082	1535	1900	1512	1828	1864	1635	1783	1436	2.062512988
Sepsis	Sepsis_fulgens (Zurich, Switzerland)	Rohner & Berger 2023 PNAS, new data. doi:10.1073/pnas.2211210120	37	2	1	1853	2115	3157	1320	3253	866	3068	749	1893	1099	1325	2021	1436	2132	1789	1821	1736	1774	1973	1469	1824	1349	1.951498162
Sepsis	Sepsis_fulgens (Zurich, Switzerland)	Rohner & Berger 2023 PNAS, new data. doi:10.1073/pnas.2211210120	38	2	1	1356	2001	3087	2147	3442	1801	3366	1583	2123	1106	932	1555	920	1730	1498	1683	1495	1599	1953	1492	1893	1267	2.205702332
Sepsis	Sepsis_fulgens (Zurich, Switzerland)	Rohner & Berger 2023 PNAS, new data. doi:10.1073/pnas.2211210120	39	2	1	1954	2042	3921	1947	4239	1545	4131	1303	2673	918	1399	1595	1440	1807	2103	1661	2078	1571	2545	1378	2441	1139	2.474593824
Sepsis	Sepsis_fulgens (Zurich, Switzerland)	Rohner & Berger 2023 PNAS, new data. doi:10.1073/pnas.2211210120	40	2	1	2212	1951	3835	1536	4086	1107	3963	924	2599	897	1666	1702	1730	1858	2259	1606	2213	1543	2547	1310	2421	1140	2.16391738
Sepsis	Sepsis_fulgens (Zurich, Switzerland)	Rohner & Berger 2023 PNAS, new data. doi:10.1073/pnas.2211210120	41	2	1	1896	1899	3514	1506	3746	1079	3618	903	2303	879	1352	1618	1402	1782	1963	1551	1930	1481	2261	1268	2146	1094	2.123594663
Sepsis	Sepsis_fulgens (Zurich, Switzerland)	Rohner & Berger 2023 PNAS, new data. doi:10.1073/pnas.2211210120	42	2	1	1821	2280	3425	2167	3730	1794	3636	1596	2376	1310	1339	1956	1386	2116	1907	1964	1890	1894	2280	1701	2203	1494	2.083658186
Sepsis	Sepsis_fulgens (Zurich, Switzerland)	Rohner & Berger 2023 PNAS, new data. doi:10.1073/pnas.2211210120	43	2	1	1667	2063	3306	1651	3558	1194	3407	998	2062	939	1073	1782	1147	1954	1737	1679	1704	1598	2028	1363	1913	1152	2.199364451
Sepsis	Sepsis_fulgens (Zurich, Switzerland)	Rohner & Berger 2023 PNAS, new data. doi:10.1073/pnas.2211210120	44	2	1	1766	2264	3670	2201	4035	1776	3930	1532	2466	1157	1208	1850	1241	2046	1890	1895	1866	1809	2318	1615	2227	1370	2.459599958
Sepsis	Sepsis_fulgens (Zurich, Switzerland)	Rohner & Berger 2023 PNAS, new data. doi:10.1073/pnas.2211210120	45	2	1	2371	2281	3865	2081	4078	1710	3985	1538	2893	1380	1929	1999	1968	2139	2388	2006	2369	1947	2783	1749	2728	1564	1.911219561
Sepsis	Sepsis_fulgens (Zurich, Switzerland)	Rohner & Berger 2023 PNAS, new data. doi:10.1073/pnas.2211210120	46	2	1	2121	2641	3821	2538	4130	2167	4054	1981	2792	1639	1648	2279	1687	2447	2244	2298	2223	2222	2613	2054	2543	1842	2.170873061
Sepsis	Sepsis_fulgens (Zurich, Switzerland)	Rohner & Berger 2023 PNAS, new data. doi:10.1073/pnas.2211210120	47	2	1	1544	1929	3086	1917	3404	1560	3327	1368	2110	1070	1065	1558	1101	1720	1642	1630	1633	1554	1958	1430	1908	1238	2.013477365
Sepsis	Sepsis_fulgens (Zurich, Switzerland)	Rohner & Berger 2023 PNAS, new data. doi:10.1073/pnas.2211210120	48	2	1	1867	1596	3446	2053	3887	1791	3868	1553	2797	888	1531	1102	1510	1273	2063	1322	2069	1241	2512	1209	2512	996	2.134027158
Sepsis	Sepsis_fulgens (Zurich, Switzerland)	Rohner & Berger 2023 PNAS, new data. doi:10.1073/pnas.2211210120	49	2	1	2138	2014	3318	1695	3506	1333	3405	1166	2403	1149	1694	1813	1744	1936	2121	1752	2088	1693	2360	1504	2270	1355	1.641025797
Sepsis	Sepsis_fulgens (Zurich, Switzerland)	Rohner & Berger 2023 PNAS, new data. doi:10.1073/pnas.2211210120	50	2	1	2229	2121	3677	1833	3861	1470	3753	1304	2603	1283	1741	1862	1791	1991	2248	1853	2222	1787	2531	1621	2459	1467	1.869606964
Sepsis	Sepsis_fulgens (Zurich, Switzerland)	Rohner & Berger 2023 PNAS, new data. doi:10.1073/pnas.2211210120	51	2	1	1894	2614	3316	2552	3610	2236	3551	2045	2413	1740	1469	2283	1501	2437	1938	2319	1916	2260	2298	2106	2238	1914	1.880246119
Sepsis	Sepsis_fulgens (Zurich, Switzerland)	Rohner & Berger 2023 PNAS, new data. doi:10.1073/pnas.2211210120	52	2	1	2159	2337	3744	2147	4010	1776	3902	1576	2681	1374	1686	2027	1724	2189	2233	2018	2215	1954	2560	1768	2488	1580	2.039002565
Sepsis	Sepsis_fulgens (Zurich, Switzerland)	Rohner & Berger 2023 PNAS, new data. doi:10.1073/pnas.2211210120	53	2	1	1839	2107	3593	1887	3909	1460	3801	1248	2416	1027	1298	1783	1361	1960	1962	1747	1936	1662	2294	1469	2201	1248	2.276199715
Sepsis	Sepsis_fulgens (Zurich, Switzerland)	Rohner & Berger 2023 PNAS, new data. doi:10.1073/pnas.2211210120	54	2	1	1848	1882	3559	1721	3852	1315	3730	1080	2447	846	1361	1534	1401	1703	1952	1546	1937	1472	2360	1273	2269	1043	2.181316467
Sepsis	Sepsis_fulgens (Zurich, Switzerland)	Rohner & Berger 2023 PNAS, new data. doi:10.1073/pnas.2211210120	55	2	1	2012	2152	3423	2124	3687	1811	3618	1603	2610	1331	1631	1837	1665	1971	2113	1886	2091	1817	2445	1682	2385	1507	1.799828194
Sepsis	Sepsis_fulgens (Zurich, Switzerland)	Rohner & Berger 2023 PNAS, new data. doi:10.1073/pnas.2211210120	56	2	1	1713	2275	3221	2413	3563	2122	3509	1911	2403	1464	1333	1871	1336	2028	1862	1983	1849	1915	2246	1820	2211	1605	1.953589028
Sepsis	Sepsis_fulgens (Zurich, Switzerland)	Rohner & Berger 2023 PNAS, new data. doi:10.1073/pnas.2211210120	57	2	1	1625	2002	3239	2305	3605	2015	3559	1811	2373	1243	1281	1544	1279	1710	1791	1713	1788	1643	2147	1582	2129	1384	2.072216326
Sepsis	Sepsis_fulgens (Zurich, Switzerland)	Rohner & Berger 2023 PNAS, new data. doi:10.1073/pnas.2211210120	58	2	1	1808	2178	3461	1783	3720	1376	3588	1177	2239	1107	1281	1916	1364	2070	1885	1824	1856	1757	2191	1523	2073	1319	2.163885304
Sepsis	Sepsis_fulgens (Zurich, Switzerland)	Rohner & Berger 2023 PNAS, new data. doi:10.1073/pnas.2211210120	59	2	1	2360	2294	3722	2160	4008	1805	3917	1608	2820	1416	1934	1983	1977	2129	2388	2010	2364	1937	2705	1782	2633	1601	1.818786539
Sepsis	Sepsis_fulgens (Zurich, Switzerland)	Rohner & Berger 2023 PNAS, new data. doi:10.1073/pnas.2211210120	60	2	1	1963	2063	3462	2070	3756	1727	3693	1550	2531	1178	1515	1666	1527	1835	2033	1744	2010	1673	2391	1541	2332	1347	1.964707052
Sepsis	Sepsis_fulgens (Zurich, Switzerland)	Rohner & Berger 2023 PNAS, new data. doi:10.1073/pnas.2211210120	61	2	1	2357	2422	3994	2266	4245	1882	4120	1671	2894	1465	1879	2098	1931	2255	2441	2108	2423	2034	2795	1849	2710	1657	2.066435879
Sepsis	Sepsis_fulgens (Zurich, Switzerland)	Rohner & Berger 2023 PNAS, new data. doi:10.1073/pnas.2211210120	62	2	1	2221	1993	3828	1953	4112	1600	4031	1402	2826	1077	1776	1642	1800	1800	2286	1686	2268	1612	2672	1451	2621	1256	2.054964773
Sepsis	Sepsis_fulgens (Zurich, Switzerland)	Rohner & Berger 2023 PNAS, new data. doi:10.1073/pnas.2211210120	63	2	1	2038	1895	3340	2110	3675	1849	3641	1666	2696	1215	1698	1499	1700	1643	2133	1631	2139	1570	2507	1509	2477	1343	1.745444866
Sepsis	Sepsis_fulgens (Zurich, Switzerland)	Rohner & Berger 2023 PNAS, new data. doi:10.1073/pnas.2211210120	64	2	1	1439	2153	2929	2377	3286	2065	3222	1838	2159	1395	1128	1749	1121	1905	1621	1888	1622	1815	1969	1735	1944	1532	1.904625774
Sepsis	Sepsis_fulgens (Zurich, Switzerland)	Rohner & Berger 2023 PNAS, new data. doi:10.1073/pnas.2211210120	65	2	1	1711	2029	3225	1760	3474	1369	3354	1165	2193	1011	1207	1750	1264	1918	1788	1708	1756	1627	2078	1431	1996	1229	1.997197632
Sepsis	Sepsis_fulgens (Zurich, Switzerland)	Rohner & Berger 2023 PNAS, new data. doi:10.1073/pnas.2211210120	66	2	1	1745	2402	3302	2193	3576	1815	3478	1620	2232	1429	1228	2090	1273	2245	1769	2085	1746	2012	2113	1825	2039	1628	2.059712609
Sepsis	Sepsis_fulgens (Zurich, Switzerland)	Rohner & Berger 2023 PNAS, new data. doi:10.1073/pnas.2211210120	67	2	1	1931	1627	3481	1330	3724	944	3600	740	2384	645	1461	1343	1518	1489	1957	1311	1927	1253	2293	1036	2209	866	2.012888552
Sepsis	Sepsis_fulgens (Zurich, Switzerland)	Rohner & Berger 2023 PNAS, new data. doi:10.1073/pnas.2211210120	68	2	1	1332	2717	2881	2808	3197	2489	3148	2299	2003	1863	929	2310	936	2475	1442	2414	1432	2342	1825	2227	1796	2012	1.998465261
Sepsis	Sepsis_fulgens (Zurich, Switzerland)	Rohner & Berger 2023 PNAS, new data. doi:10.1073/pnas.2211210120	69	2	1	1546	2261	3117	1765	3284	1329	3134	1157	1899	1178	997	2033	1078	2191	1565	1923	1529	1854	1870	1594	1751	1405	2.086082725
Sepsis	Sepsis_fulgens (Zurich, Switzerland)	Rohner & Berger 2023 PNAS, new data. doi:10.1073/pnas.2211210120	70	2	1	1932	2462	3490	2549	3803	2231	3747	2005	2621	1598	1499	2061	1514	2231	2054	2164	2039	2086	2417	1971	2360	1776	2.015688122
Sepsis	Sepsis_fulgens (Zurich, Switzerland)	Rohner & Berger 2023 PNAS, new data. doi:10.1073/pnas.2211210120	71	2	1	1526	1902	3073	1798	3359	1437	3271	1220	2097	956	1043	1560	1083	1718	1532	1597	1517	1531	1932	1356	1881	1156	2.035356129
Sepsis	Sepsis_fulgens (Zurich, Switzerland)	Rohner & Berger 2023 PNAS, new data. doi:10.1073/pnas.2211210120	72	2	1	1545	1996	3166	1865	3454	1468	3335	1258	2110	1061	1109	1676	1149	1831	1660	1689	1635	1615	1992	1442	1915	1262	2.047818441
Sepsis	Sepsis_fulgens (Zurich, Switzerland)	Rohner & Berger 2023 PNAS, new data. doi:10.1073/pnas.2211210120	73	2	1	2420	2343	4140	2067	4442	1640	4321	1438	2943	1246	1831	2019	1887	2201	2516	1976	2486	1898	2880	1672	2765	1451	2.273080517
Sepsis	Sepsis_fulgens (Zurich, Switzerland)	Rohner & Berger 2023 PNAS, new data. doi:10.1073/pnas.2211210120	74	2	1	2120	1656	3877	1805	4235	1462	4158	1209	2899	743	1691	1197	1693	1377	2239	1327	2231	1255	2720	1131	2677	894	2.242695228
Sepsis	Sepsis_fulgens (Zurich, Switzerland)	Rohner & Berger 2023 PNAS, new data. doi:10.1073/pnas.2211210120	75	2	1	2007	2184	3782	1871	4078	1405	3932	1168	2583	1012	1417	1859	1472	2048	2093	1811	2059	1728	2451	1483	2366	1246	2.341704637
Sepsis	Sepsis_fulgens (Zurich, Switzerland)	Rohner & Berger 2023 PNAS, new data. doi:10.1073/pnas.2211210120	76	2	1	1972	2043	3490	1682	3709	1299	3578	1105	2409	1056	1498	1801	1576	1939	2013	1727	1975	1673	2322	1439	2229	1264	1.976375938
Sepsis	Sepsis_fulgens (Zurich, Switzerland)	Rohner & Berger 2023 PNAS, new data. doi:10.1073/pnas.2211210120	77	2	1	2190	1937	4030	2461	4487	2166	4462	1885	3265	1115	1818	1376	1779	1568	2430	1629	2444	1543	2958	1499	2961	1244	2.43381792
Sepsis	Sepsis_fulgens (Zurich, Switzerland)	Rohner & Berger 2023 PNAS, new data. doi:10.1073/pnas.2211210120	78	2	1	1852	2140	3350	1668	3547	1214	3384	1029	2161	1089	1314	1900	1383	2058	1823	1814	1788	1749	2129	1493	2015	1314	2.040561767
Sepsis	Sepsis_fulgens (Zurich, Switzerland)	Rohner & Berger 2023 PNAS, new data. doi:10.1073/pnas.2211210120	79	2	1	2183	1618	3779	1527	4084	1163	3979	924	2761	675	1723	1289	1749	1441	2234	1312	2220	1242	2630	1072	2557	875	2.068910435
Sepsis	Sepsis_fulgens (Zurich, Switzerland)	Rohner & Berger 2023 PNAS, new data. doi:10.1073/pnas.2211210120	80	2	1	2225	2060	3700	1746	3964	1348	3860	1146	2624	1040	1681	1784	1744	1940	2265	1722	2230	1656	2554	1444	2452	1258	2.012266711
Sepsis	Sepsis_fulgens (Zurich, Switzerland)	Rohner & Berger 2023 PNAS, new data. doi:10.1073/pnas.2211210120	81	2	1	1648	2098	3248	2293	3602	1986	3562	1793	2412	1299	1283	1648	1269	1823	1822	1806	1813	1728	2194	1649	2180	1433	2.05018529
Sepsis	Sepsis_fulgens (Zurich, Switzerland)	Rohner & Berger 2023 PNAS, new data. doi:10.1073/pnas.2211210120	82	2	1	2102	2018	3676	2385	4056	2142	4035	1946	2926	1292	1796	1540	1780	1707	2232	1735	2234	1666	2641	1615	2645	1423	2.06530252
Sepsis	Sepsis_fulgens (Zurich, Switzerland)	Rohner & Berger 2023 PNAS, new data. doi:10.1073/pnas.2211210120	83	2	1	1923	2365	3642	2154	3953	1744	3841	1548	2476	1350	1383	2065	1422	2236	1979	2054	1955	1973	2351	1762	2266	1556	2.248820041
Sepsis	Sepsis_fulgens (Zurich, Switzerland)	Rohner & Berger 2023 PNAS, new data. doi:10.1073/pnas.2211210120	84	2	1	2217	1906	3646	2138	4009	1851	3954	1604	2883	1158	1869	1495	1860	1648	2385	1633	2379	1566	2735	1493	2692	1293	1.879673042
Sepsis	Sepsis_fulgens (Zurich, Switzerland)	Rohner & Berger 2023 PNAS, new data. doi:10.1073/pnas.2211210120	85	2	1	2299	2180	3794	1793	3980	1407	3864	1247	2656	1188	1798	1933	1854	2087	2325	1862	2292	1790	2608	1572	2510	1391	1.966366924
Sepsis	Sepsis_fulgens (Zurich, Switzerland)	Rohner & Berger 2023 PNAS, new data. doi:10.1073/pnas.2211210120	86	2	1	1742	2336	3263	1883	3468	1485	3327	1306	2040	1318	1209	2106	1294	2249	1785	2005	1740	1942	2055	1703	1945	1512	2.027098313
Sepsis	Sepsis_fulgens (Zurich, Switzerland)	Rohner & Berger 2023 PNAS, new data. doi:10.1073/pnas.2211210120	87	2	1	2327	2477	4076	2181	4376	1751	4255	1561	2873	1390	1755	2143	1820	2322	2377	2124	2355	2051	2787	1823	2677	1604	2.293813143
Sepsis	Sepsis_fulgens (Zurich, Switzerland)	Rohner & Berger 2023 PNAS, new data. doi:10.1073/pnas.2211210120	88	2	1	1793	2028	3208	1799	3434	1410	3344	1260	2190	1143	1319	1749	1360	1895	1816	1744	1795	1675	2103	1507	2024	1335	1.867444437
Sepsis	Sepsis_fulgens (Zurich, Switzerland)	Rohner & Berger 2023 PNAS, new data. doi:10.1073/pnas.2211210120	89	2	1	2680	2414	4037	2039	4233	1663	4088	1485	3008	1497	2233	2213	2312	2339	2717	2126	2685	2067	2967	1862	2874	1695	1.795765978
Sepsis	Sepsis_fulgens (Zurich, Switzerland)	Rohner & Berger 2023 PNAS, new data. doi:10.1073/pnas.2211210120	90	2	1	2258	1934	3920	1506	4164	1060	4043	900	2706	844	1696	1691	1768	1856	2269	1593	2230	1522	2620	1264	2511	1085	2.217731165
Sepsis	Sepsis_fulgens (Zurich, Switzerland)	Rohner & Berger 2023 PNAS, new data. doi:10.1073/pnas.2211210120	91	2	1	2054	2493	3429	2523	3736	2208	3661	1999	2639	1712	1675	2174	1697	2309	2166	2230	2153	2170	2494	2041	2435	1885	1.785343377
Sepsis	Sepsis_fulgens (Zurich, Switzerland)	Rohner & Berger 2023 PNAS, new data. doi:10.1073/pnas.2211210120	92	2	1	1481	1781	3394	1897	3786	1523	3708	1279	2356	789	1009	1335	1022	1523	1723	1436	1713	1349	2172	1209	2114	969	2.409943587
Sepsis	Sepsis_fulgens (Zurich, Switzerland)	Rohner & Berger 2023 PNAS, new data. doi:10.1073/pnas.2211210120	93	2	1	1421	1583	2821	1650	3115	1343	3061	1166	2014	820	1053	1216	1080	1367	1496	1307	1492	1246	1838	1149	1802	965	1.807333699
Sepsis	Sepsis_fulgens (Zurich, Switzerland)	Rohner & Berger 2023 PNAS, new data. doi:10.1073/pnas.2211210120	94	2	1	2184	2214	3802	1797	4060	1362	3913	1170	2599	1147	1651	1954	1721	2117	2239	1872	2200	1802	2539	1564	2421	1380	2.148269261
Sepsis	Sepsis_fulgens (Zurich, Switzerland)	Rohner & Berger 2023 PNAS, new data. doi:10.1073/pnas.2211210120	95	2	1	1583	2148	3044	2458	3464	2193	3429	1967	2398	1400	1265	1704	1247	1869	1764	1880	1766	1796	2174	1745	2172	1517	1.962107262
Sepsis	Sepsis_fulgens (Zurich, Switzerland)	Rohner & Berger 2023 PNAS, new data. doi:10.1073/pnas.2211210120	96	2	1	1519	2049	3336	2389	3744	2074	3714	1852	2443	1168	1109	1550	1100	1739	1734	1727	1732	1650	2174	1565	2161	1319	2.350203318
Sepsis	Sepsis_fulgens (Zurich, Switzerland)	Rohner & Berger 2023 PNAS, new data. doi:10.1073/pnas.2211210120	1	1	2	1525	2260	3230	2732	3650	2481	3641	2248	2488	1518	1184	1734	1155	1913	1777	1978	1774	1891	2236	1856	2206	1622	2.245457077
Sepsis	Sepsis_fulgens (Zurich, Switzerland)	Rohner & Berger 2023 PNAS, new data. doi:10.1073/pnas.2211210120	2	1	2	1926	2164	3366	2066	3665	1703	3590	1511	2480	1242	1501	1835	1527	1991	1958	1874	1941	1802	2330	1639	2270	1442	1.91114313
Sepsis	Sepsis_fulgens (Zurich, Switzerland)	Rohner & Berger 2023 PNAS, new data. doi:10.1073/pnas.2211210120	3	1	2	1952	1755	3219	2059	3605	1843	3592	1627	2650	1077	1632	1346	1630	1489	2048	1493	2054	1436	2442	1381	2425	1197	1.773583605
Sepsis	Sepsis_fulgens (Zurich, Switzerland)	Rohner & Berger 2023 PNAS, new data. doi:10.1073/pnas.2211210120	4	1	2	2231	2084	3806	2178	4136	1868	4057	1632	2908	1258	1829	1719	1843	1876	2340	1802	2326	1736	2735	1616	2688	1412	2.015926685
Sepsis	Sepsis_fulgens (Zurich, Switzerland)	Rohner & Berger 2023 PNAS, new data. doi:10.1073/pnas.2211210120	5	1	2	1994	1652	3512	1832	3849	1536	3782	1312	2704	873	1596	1243	1592	1394	2090	1368	2087	1298	2507	1213	2482	1010	1.979007036
Sepsis	Sepsis_fulgens (Zurich, Switzerland)	Rohner & Berger 2023 PNAS, new data. doi:10.1073/pnas.2211210120	6	1	2	2414	1925	3852	2186	4191	1921	4153	1701	3121	1193	2057	1486	2032	1643	2542	1649	2538	1573	2940	1513	2925	1307	1.903793814
Sepsis	Sepsis_fulgens (Zurich, Switzerland)	Rohner & Berger 2023 PNAS, new data. doi:10.1073/pnas.2211210120	7	1	2	1774	1809	3281	2271	3689	2044	3690	1795	2643	1113	1450	1322	1440	1487	1995	1539	2001	1465	2376	1432	2387	1225	2.041542851
Sepsis	Sepsis_fulgens (Zurich, Switzerland)	Rohner & Berger 2023 PNAS, new data. doi:10.1073/pnas.2211210120	8	1	2	1574	1635	3274	1715	3653	1370	3594	1164	2271	721	1107	1221	1119	1396	1721	1309	1705	1230	2087	1111	2038	879	2.213447111
Sepsis	Sepsis_fulgens (Zurich, Switzerland)	Rohner & Berger 2023 PNAS, new data. doi:10.1073/pnas.2211210120	9	1	2	1621	2221	3359	2272	3705	1928	3627	1732	2355	1303	1193	1788	1202	1967	1777	1897	1764	1819	2141	1698	2099	1484	2.193929543
Sepsis	Sepsis_fulgens (Zurich, Switzerland)	Rohner & Berger 2023 PNAS, new data. doi:10.1073/pnas.2211210120	10	1	2	1801	1884	3396	1540	3638	1148	3502	947	2271	857	1308	1593	1383	1754	1885	1550	1856	1473	2188	1264	2093	1064	2.057934713
Sepsis	Sepsis_fulgens (Zurich, Switzerland)	Rohner & Berger 2023 PNAS, new data. doi:10.1073/pnas.2211210120	11	1	2	2178	1907	3490	2056	3809	1789	3789	1593	2825	1165	1843	1529	1842	1673	2262	1650	2257	1579	2653	1489	2620	1305	1.749954568
Sepsis	Sepsis_fulgens (Zurich, Switzerland)	Rohner & Berger 2023 PNAS, new data. doi:10.1073/pnas.2211210120	12	1	2	1756	2077	3411	2171	3752	1838	3692	1627	2490	1182	1321	1656	1330	1830	1921	1753	1910	1675	2329	1555	2283	1330	2.121663803
Sepsis	Sepsis_fulgens (Zurich, Switzerland)	Rohner & Berger 2023 PNAS, new data. doi:10.1073/pnas.2211210120	13	1	2	2353	1926	4059	2159	4465	1877	4442	1641	3235	1044	1930	1454	1935	1630	2549	1608	2539	1525	2968	1434	2930	1206	2.236200163
Sepsis	Sepsis_fulgens (Zurich, Switzerland)	Rohner & Berger 2023 PNAS, new data. doi:10.1073/pnas.2211210120	14	1	2	2025	1670	3752	1936	4165	1638	4109	1361	2911	797	1623	1196	1623	1384	2219	1351	2221	1267	2692	1170	2644	935	2.243339376
Sepsis	Sepsis_fulgens (Zurich, Switzerland)	Rohner & Berger 2023 PNAS, new data. doi:10.1073/pnas.2211210120	15	1	2	1783	1773	3289	1786	3607	1451	3536	1252	2369	911	1354	1390	1393	1551	1874	1470	1864	1393	2210	1271	2161	1079	1.957821727
Sepsis	Sepsis_fulgens (Zurich, Switzerland)	Rohner & Berger 2023 PNAS, new data. doi:10.1073/pnas.2211210120	16	1	2	2125	2251	3613	2165	3848	1820	3758	1622	2643	1367	1676	1940	1710	2096	2195	1965	2166	1888	2494	1738	2434	1548	1.906474128
Sepsis	Sepsis_fulgens (Zurich, Switzerland)	Rohner & Berger 2023 PNAS, new data. doi:10.1073/pnas.2211210120	17	1	2	1996	2103	3545	2230	3876	1899	3788	1656	2695	1308	1638	1720	1657	1877	2127	1828	2118	1759	2519	1652	2494	1458	1.956145989
Sepsis	Sepsis_fulgens (Zurich, Switzerland)	Rohner & Berger 2023 PNAS, new data. doi:10.1073/pnas.2211210120	18	1	2	2044	1557	3499	2077	3908	1861	3904	1663	2894	939	1717	1045	1672	1200	2182	1291	2182	1219	2606	1225	2617	1019	2.040009928
Sepsis	Sepsis_fulgens (Zurich, Switzerland)	Rohner & Berger 2023 PNAS, new data. doi:10.1073/pnas.2211210120	19	1	2	1691	2211	3512	2324	3867	1980	3797	1752	2536	1261	1250	1774	1259	1960	1849	1890	1843	1804	2275	1685	2244	1437	2.299936281
Sepsis	Sepsis_fulgens (Zurich, Switzerland)	Rohner & Berger 2023 PNAS, new data. doi:10.1073/pnas.2211210120	20	1	2	2257	1534	3908	1484	4182	1127	4092	926	2858	619	1802	1178	1842	1338	2373	1223	2353	1150	2739	990	2654	803	2.074031626
Sepsis	Sepsis_fulgens (Zurich, Switzerland)	Rohner & Berger 2023 PNAS, new data. doi:10.1073/pnas.2211210120	21	1	2	2241	1890	3624	2043	3961	1775	3922	1596	2852	1195	1869	1528	1861	1678	2352	1644	2337	1574	2668	1496	2625	1325	1.828094631
Sepsis	Sepsis_fulgens (Zurich, Switzerland)	Rohner & Berger 2023 PNAS, new data. doi:10.1073/pnas.2211210120	22	1	2	1845	1884	3564	2208	3965	1916	3934	1685	2762	1053	1463	1391	1457	1577	2120	1583	2108	1494	2506	1420	2487	1187	2.216903552
Sepsis	Sepsis_fulgens (Zurich, Switzerland)	Rohner & Berger 2023 PNAS, new data. doi:10.1073/pnas.2211210120	23	1	2	2137	1700	3452	1989	3795	1758	3797	1575	2825	1026	1807	1275	1802	1430	2227	1426	2220	1364	2602	1319	2589	1142	1.79796576
Sepsis	Sepsis_fulgens (Zurich, Switzerland)	Rohner & Berger 2023 PNAS, new data. doi:10.1073/pnas.2211210120	24	1	2	1475	1906	2703	2358	3075	2160	3075	1948	2160	1365	1234	1481	1218	1626	1644	1698	1652	1631	1949	1629	1954	1449	1.701763028
Sepsis	Sepsis_fulgens (Zurich, Switzerland)	Rohner & Berger 2023 PNAS, new data. doi:10.1073/pnas.2211210120	25	1	2	2232	2110	3819	2665	4247	2433	4232	2204	3167	1436	1902	1589	1872	1754	2431	1841	2448	1769	2873	1758	2892	1538	2.165664985
Sepsis	Sepsis_fulgens (Zurich, Switzerland)	Rohner & Berger 2023 PNAS, new data. doi:10.1073/pnas.2211210120	26	1	2	2105	1471	3507	1888	3891	1649	3875	1439	2861	821	1794	1002	1779	1160	2248	1205	2256	1138	2632	1115	2638	922	1.910709939
Sepsis	Sepsis_fulgens (Zurich, Switzerland)	Rohner & Berger 2023 PNAS, new data. doi:10.1073/pnas.2211210120	27	1	2	1802	2037	3469	2472	3895	2214	3886	1966	2741	1266	1416	1514	1379	1694	1991	1738	1991	1650	2475	1607	2467	1371	2.248558718
Sepsis	Sepsis_fulgens (Zurich, Switzerland)	Rohner & Berger 2023 PNAS, new data. doi:10.1073/pnas.2211210120	28	1	2	1825	2462	3278	2620	3605	2342	3564	2122	2519	1694	1487	2085	1504	2238	1958	2201	1952	2131	2312	2031	2279	1859	1.868965291
Sepsis	Sepsis_fulgens (Zurich, Switzerland)	Rohner & Berger 2023 PNAS, new data. doi:10.1073/pnas.2211210120	29	1	2	2439	2022	3932	1931	4216	1591	4121	1376	2971	1131	1967	1698	2010	1848	2488	1726	2468	1662	2825	1500	2752	1320	1.954836462
Sepsis	Sepsis_fulgens (Zurich, Switzerland)	Rohner & Berger 2023 PNAS, new data. doi:10.1073/pnas.2211210120	30	1	2	2495	2141	4009	2163	4321	1849	4272	1646	3139	1276	2067	1788	2084	1938	2510	1865	2493	1783	2935	1645	2906	1461	1.994569684
Sepsis	Sepsis_fulgens (Zurich, Switzerland)	Rohner & Berger 2023 PNAS, new data. doi:10.1073/pnas.2211210120	31	1	2	2457	1837	3828	1729	4077	1391	3981	1190	2963	999	2063	1552	2106	1692	2526	1569	2497	1503	2856	1335	2803	1163	1.765729182
Sepsis	Sepsis_fulgens (Zurich, Switzerland)	Rohner & Berger 2023 PNAS, new data. doi:10.1073/pnas.2211210120	32	1	2	1805	1822	2978	2047	3299	1815	3280	1664	2347	1235	1480	1450	1488	1585	1849	1591	1858	1532	2170	1496	2175	1330	1.610978748
Sepsis	Sepsis_fulgens (Zurich, Switzerland)	Rohner & Berger 2023 PNAS, new data. doi:10.1073/pnas.2211210120	33	1	2	2063	2115	3675	2405	4039	2087	3988	1893	2833	1345	1695	1659	1680	1836	2256	1835	2252	1751	2661	1682	2636	1463	2.073551637
Sepsis	Sepsis_fulgens (Zurich, Switzerland)	Rohner & Berger 2023 PNAS, new data. doi:10.1073/pnas.2211210120	34	1	2	1916	1977	3613	2368	4038	2081	4001	1845	2870	1185	1572	1500	1547	1680	2178	1696	2186	1613	2641	1558	2623	1313	2.204471259
Sepsis	Sepsis_fulgens (Zurich, Switzerland)	Rohner & Berger 2023 PNAS, new data. doi:10.1073/pnas.2211210120	35	1	2	1574	1805	3211	1932	3507	1595	3442	1390	2275	975	1197	1415	1210	1582	1717	1518	1702	1444	2123	1328	2078	1112	2.03870641
Sepsis	Sepsis_fulgens (Zurich, Switzerland)	Rohner & Berger 2023 PNAS, new data. doi:10.1073/pnas.2211210120	36	1	2	1657	1999	3272	2033	3601	1687	3525	1490	2304	1114	1225	1599	1259	1771	1787	1686	1774	1609	2159	1481	2098	1275	2.063801424
Sepsis	Sepsis_fulgens (Zurich, Switzerland)	Rohner & Berger 2023 PNAS, new data. doi:10.1073/pnas.2211210120	37	1	2	1955	1898	3455	2105	3790	1823	3734	1616	2604	1141	1602	1481	1611	1643	2065	1623	2065	1552	2445	1465	2414	1275	1.935505162
Sepsis	Sepsis_fulgens (Zurich, Switzerland)	Rohner & Berger 2023 PNAS, new data. doi:10.1073/pnas.2211210120	38	1	2	1593	2241	3338	2274	3679	1913	3594	1694	2303	1295	1149	1831	1155	2009	1737	1914	1727	1832	2164	1687	2090	1470	2.211011364
Sepsis	Sepsis_fulgens (Zurich, Switzerland)	Rohner & Berger 2023 PNAS, new data. doi:10.1073/pnas.2211210120	39	1	2	1477	2142	3372	2567	3805	2267	3772	2013	2452	1242	1051	1574	1027	1782	1730	1814	1733	1721	2203	1658	2153	1397	2.470352494
Sepsis	Sepsis_fulgens (Zurich, Switzerland)	Rohner & Berger 2023 PNAS, new data. doi:10.1073/pnas.2211210120	40	1	2	1839	1666	3497	1707	3859	1377	3804	1163	2481	760	1377	1269	1392	1433	1958	1347	1941	1274	2322	1137	2250	941	2.161892568
Sepsis	Sepsis_fulgens (Zurich, Switzerland)	Rohner & Berger 2023 PNAS, new data. doi:10.1073/pnas.2211210120	41	1	2	1451	2220	3112	2077	3402	1688	3298	1493	2006	1274	952	1855	977	2031	1571	1886	1548	1811	1904	1651	1816	1462	2.123843267
Sepsis	Sepsis_fulgens (Zurich, Switzerland)	Rohner & Berger 2023 PNAS, new data. doi:10.1073/pnas.2211210120	42	1	2	1938	1676	3502	2098	3901	1842	3875	1610	2834	944	1602	1200	1592	1368	2113	1400	2118	1327	2577	1276	2568	1060	2.085320207
Sepsis	Sepsis_fulgens (Zurich, Switzerland)	Rohner & Berger 2023 PNAS, new data. doi:10.1073/pnas.2211210120	43	1	2	2177	2671	3869	2630	4214	2222	4105	1995	2798	1651	1665	2263	1711	2446	2337	2312	2315	2230	2692	2062	2602	1839	2.195008341
Sepsis	Sepsis_fulgens (Zurich, Switzerland)	Rohner & Berger 2023 PNAS, new data. doi:10.1073/pnas.2211210120	44	1	2	1744	1639	3651	1899	4068	1551	4015	1310	2654	684	1277	1128	1261	1326	1940	1298	1930	1208	2397	1104	2368	843	2.463913446
Sepsis	Sepsis_fulgens (Zurich, Switzerland)	Rohner & Berger 2023 PNAS, new data. doi:10.1073/pnas.2211210120	45	1	2	2436	1992	3895	2297	4208	2041	4183	1841	3180	1315	2081	1574	2077	1723	2513	1733	2517	1669	2967	1618	2983	1425	1.914466772
Sepsis	Sepsis_fulgens (Zurich, Switzerland)	Rohner & Berger 2023 PNAS, new data. doi:10.1073/pnas.2211210120	46	1	2	1903	2545	3597	2501	3904	2138	3834	1951	2611	1567	1438	2160	1470	2328	2015	2216	1996	2133	2404	1982	2340	1775	2.160398152
Sepsis	Sepsis_fulgens (Zurich, Switzerland)	Rohner & Berger 2023 PNAS, new data. doi:10.1073/pnas.2211210120	47	1	2	1976	2157	3476	2440	3841	2157	3804	1948	2680	1425	1569	1712	1563	1866	2113	1886	2112	1812	2461	1750	2462	1553	1.999475762
Sepsis	Sepsis_fulgens (Zurich, Switzerland)	Rohner & Berger 2023 PNAS, new data. doi:10.1073/pnas.2211210120	48	1	2	2285	1942	3910	2076	4281	1740	4221	1520	3017	1073	1846	1524	1852	1692	2406	1639	2389	1560	2825	1442	2769	1237	2.127483279
Sepsis	Sepsis_fulgens (Zurich, Switzerland)	Rohner & Berger 2023 PNAS, new data. doi:10.1073/pnas.2211210120	49	1	2	1911	1572	3084	1959	3429	1768	3433	1560	2633	1001	1658	1159	1637	1289	2029	1343	2035	1286	2388	1278	2369	1106	1.642504731
Sepsis	Sepsis_fulgens (Zurich, Switzerland)	Rohner & Berger 2023 PNAS, new data. doi:10.1073/pnas.2211210120	50	1	2	1604	1695	3006	1901	3342	1618	3304	1423	2221	1020	1212	1288	1216	1426	1700	1432	1695	1363	2032	1307	2016	1137	1.860737449
Sepsis	Sepsis_fulgens (Zurich, Switzerland)	Rohner & Berger 2023 PNAS, new data. doi:10.1073/pnas.2211210120	51	1	2	1636	1902	3031	2208	3377	1979	3375	1783	2361	1208	1319	1503	1316	1657	1759	1643	1762	1580	2159	1528	2149	1330	1.85964884
Sepsis	Sepsis_fulgens (Zurich, Switzerland)	Rohner & Berger 2023 PNAS, new data. doi:10.1073/pnas.2211210120	52	1	2	2369	1961	3939	1950	4246	1594	4157	1374	2978	1036	1933	1599	1952	1765	2463	1654	2449	1586	2844	1420	2771	1229	2.02497538
Sepsis	Sepsis_fulgens (Zurich, Switzerland)	Rohner & Berger 2023 PNAS, new data. doi:10.1073/pnas.2211210120	53	1	2	1891	1669	3677	1790	4068	1433	3997	1201	2667	729	1426	1247	1442	1434	2079	1343	2072	1259	2475	1141	2417	910	2.292437712
Sepsis	Sepsis_fulgens (Zurich, Switzerland)	Rohner & Berger 2023 PNAS, new data. doi:10.1073/pnas.2211210120	54	1	2	1929	1770	3508	2380	3973	2156	3978	1898	2945	1115	1632	1243	1592	1409	2177	1516	2195	1441	2660	1444	2668	1210	2.184263611
Sepsis	Sepsis_fulgens (Zurich, Switzerland)	Rohner & Berger 2023 PNAS, new data. doi:10.1073/pnas.2211210120	55	1	2	2595	2344	3998	2379	4269	2076	4210	1873	3214	1554	2233	2001	2259	2149	2699	2082	2690	2010	3045	1893	2999	1714	1.786436997
Sepsis	Sepsis_fulgens (Zurich, Switzerland)	Rohner & Berger 2023 PNAS, new data. doi:10.1073/pnas.2211210120	56	1	2	1789	1777	3238	2231	3633	2004	3622	1788	2642	1121	1507	1296	1477	1456	1988	1518	2001	1449	2384	1435	2404	1217	1.955766213
Sepsis	Sepsis_fulgens (Zurich, Switzerland)	Rohner & Berger 2023 PNAS, new data. doi:10.1073/pnas.2211210120	57	1	2	1612	2018	3191	1796	3453	1408	3349	1230	2073	1078	1117	1700	1175	1858	1665	1695	1646	1629	1960	1460	1900	1267	2.043613559
Sepsis	Sepsis_fulgens (Zurich, Switzerland)	Rohner & Berger 2023 PNAS, new data. doi:10.1073/pnas.2211210120	58	1	2	1808	2333	3482	2234	3810	1869	3718	1658	2397	1360	1328	1979	1368	2146	1936	2002	1919	1927	2277	1757	2199	1547	2.153644711
Sepsis	Sepsis_fulgens (Zurich, Switzerland)	Rohner & Berger 2023 PNAS, new data. doi:10.1073/pnas.2211210120	59	1	2	2305	1813	3592	2234	3990	2020	3970	1826	3059	1205	2017	1363	2003	1508	2414	1563	2418	1493	2782	1484	2794	1298	1.811606719
Sepsis	Sepsis_fulgens (Zurich, Switzerland)	Rohner & Berger 2023 PNAS, new data. doi:10.1073/pnas.2211210120	60	1	2	2123	1659	3627	1899	3957	1609	3924	1415	2846	873	1750	1211	1749	1379	2270	1365	2258	1289	2605	1216	2587	1014	1.964672526
Sepsis	Sepsis_fulgens (Zurich, Switzerland)	Rohner & Berger 2023 PNAS, new data. doi:10.1073/pnas.2211210120	61	1	2	2056	2046	3678	2308	4028	2006	3971	1775	2821	1253	1691	1610	1693	1776	2246	1760	2239	1685	2639	1594	2614	1388	2.064725388
Sepsis	Sepsis_fulgens (Zurich, Switzerland)	Rohner & Berger 2023 PNAS, new data. doi:10.1073/pnas.2211210120	62	1	2	1710	2215	3297	2309	3629	1989	3569	1779	2371	1363	1290	1843	1308	2003	1830	1924	1824	1848	2222	1720	2156	1525	2.043907719
Sepsis	Sepsis_fulgens (Zurich, Switzerland)	Rohner & Berger 2023 PNAS, new data. doi:10.1073/pnas.2211210120	63	1	2	1357	1803	2576	2314	2960	2130	2968	1945	2146	1291	1116	1339	1085	1486	1505	1569	1524	1509	1894	1533	1905	1366	1.745848246
Sepsis	Sepsis_fulgens (Zurich, Switzerland)	Rohner & Berger 2023 PNAS, new data. doi:10.1073/pnas.2211210120	64	1	2	1862	1954	3350	1869	3640	1498	3535	1288	2369	1067	1447	1626	1478	1780	1966	1662	1949	1587	2283	1432	2205	1241	1.912114374
Sepsis	Sepsis_fulgens (Zurich, Switzerland)	Rohner & Berger 2023 PNAS, new data. doi:10.1073/pnas.2211210120	65	1	2	2271	1726	3748	2117	4133	1869	4096	1641	3128	1003	1929	1244	1909	1418	2483	1460	2485	1376	2847	1333	2858	1116	1.983032487
Sepsis	Sepsis_fulgens (Zurich, Switzerland)	Rohner & Berger 2023 PNAS, new data. doi:10.1073/pnas.2211210120	66	1	2	1584	1894	3111	2301	3484	2031	3470	1833	2432	1181	1267	1392	1247	1563	1757	1613	1766	1539	2161	1508	2160	1295	2.024055629
Sepsis	Sepsis_fulgens (Zurich, Switzerland)	Rohner & Berger 2023 PNAS, new data. doi:10.1073/pnas.2211210120	67	1	2	2091	1959	3630	2108	3975	1799	3908	1564	2750	1155	1720	1550	1715	1706	2184	1665	2180	1599	2576	1504	2546	1311	1.989837056
Sepsis	Sepsis_fulgens (Zurich, Switzerland)	Rohner & Berger 2023 PNAS, new data. doi:10.1073/pnas.2211210120	68	1	2	2108	1958	3668	1985	3965	1657	3911	1467	2752	1071	1710	1578	1721	1741	2223	1654	2204	1584	2597	1455	2555	1234	1.990402638
Sepsis	Sepsis_fulgens (Zurich, Switzerland)	Rohner & Berger 2023 PNAS, new data. doi:10.1073/pnas.2211210120	69	1	2	1986	1821	3627	1898	3924	1536	3843	1320	2667	921	1555	1433	1570	1605	2126	1521	2108	1446	2508	1318	2457	1092	2.074458395
Sepsis	Sepsis_fulgens (Zurich, Switzerland)	Rohner & Berger 2023 PNAS, new data. doi:10.1073/pnas.2211210120	70	1	2	1783	1921	3343	2109	3675	1807	3637	1591	2549	1104	1380	1498	1382	1664	1923	1632	1911	1558	2321	1461	2284	1259	2.025213202
Sepsis	Sepsis_fulgens (Zurich, Switzerland)	Rohner & Berger 2023 PNAS, new data. doi:10.1073/pnas.2211210120	71	1	2	1958	2339	3490	2431	3811	2112	3757	1902	2634	1487	1534	1924	1545	2091	2020	2035	2013	1963	2435	1851	2414	1642	2.005864
Sepsis	Sepsis_fulgens (Zurich, Switzerland)	Rohner & Berger 2023 PNAS, new data. doi:10.1073/pnas.2211210120	72	1	2	1628	2046	3229	2048	3572	1675	3461	1452	2267	1158	1221	1698	1249	1854	1741	1752	1723	1687	2103	1534	2046	1352	2.043310597
Sepsis	Sepsis_fulgens (Zurich, Switzerland)	Rohner & Berger 2023 PNAS, new data. doi:10.1073/pnas.2211210120	73	1	2	2131	2000	3849	1668	4158	1228	4017	1022	2640	885	1553	1699	1612	1875	2234	1628	2202	1549	2578	1318	2458	1094	2.276471076
Sepsis	Sepsis_fulgens (Zurich, Switzerland)	Rohner & Berger 2023 PNAS, new data. doi:10.1073/pnas.2211210120	74	1	2	2024	1836	3790	1793	4106	1410	4004	1171	2692	848	1550	1438	1577	1615	2118	1502	2101	1431	2542	1262	2475	1033	2.238895379
Sepsis	Sepsis_fulgens (Zurich, Switzerland)	Rohner & Berger 2023 PNAS, new data. doi:10.1073/pnas.2211210120	75	1	2	1585	2031	3373	2400	3799	2076	3752	1805	2540	1160	1157	1511	1136	1707	1777	1717	1770	1630	2290	1545	2291	1288	2.355289784
Sepsis	Sepsis_fulgens (Zurich, Switzerland)	Rohner & Berger 2023 PNAS, new data. doi:10.1073/pnas.2211210120	76	1	2	2140	2368	3665	2519	4005	2225	3954	2008	2844	1573	1761	1969	1773	2129	2237	2077	2232	2009	2642	1906	2610	1714	1.97843144
Sepsis	Sepsis_fulgens (Zurich, Switzerland)	Rohner & Berger 2023 PNAS, new data. doi:10.1073/pnas.2211210120	77	1	2	2408	1964	4284	2033	4692	1653	4602	1382	3277	903	1924	1521	1934	1717	2584	1608	2567	1522	3048	1354	2992	1108	2.417193747
Sepsis	Sepsis_fulgens (Zurich, Switzerland)	Rohner & Berger 2023 PNAS, new data. doi:10.1073/pnas.2211210120	78	1	2	1866	1659	3316	2250	3753	2042	3758	1803	2757	1039	1574	1138	1540	1299	2049	1391	2072	1318	2466	1322	2481	1122	2.053127151
Sepsis	Sepsis_fulgens (Zurich, Switzerland)	Rohner & Berger 2023 PNAS, new data. doi:10.1073/pnas.2211210120	79	1	2	2065	2003	3588	2355	3990	2085	3949	1829	2876	1252	1710	1551	1694	1707	2211	1716	2214	1651	2626	1589	2623	1382	2.040889978
Sepsis	Sepsis_fulgens (Zurich, Switzerland)	Rohner & Berger 2023 PNAS, new data. doi:10.1073/pnas.2211210120	80	1	2	1904	1687	3380	2118	3780	1889	3787	1672	2771	983	1567	1180	1529	1351	2103	1411	2110	1335	2500	1303	2501	1093	2.02541364
Sepsis	Sepsis_fulgens (Zurich, Switzerland)	Rohner & Berger 2023 PNAS, new data. doi:10.1073/pnas.2211210120	81	1	2	2087	1774	3643	1889	3994	1583	3950	1393	2789	936	1684	1371	1689	1542	2234	1477	2215	1396	2603	1290	2573	1074	2.023872039
Sepsis	Sepsis_fulgens (Zurich, Switzerland)	Rohner & Berger 2023 PNAS, new data. doi:10.1073/pnas.2211210120	82	1	2	1628	2177	3239	2220	3569	1908	3518	1732	2282	1308	1207	1789	1225	1952	1696	1875	1692	1804	2105	1673	2056	1480	2.078360531
Sepsis	Sepsis_fulgens (Zurich, Switzerland)	Rohner & Berger 2023 PNAS, new data. doi:10.1073/pnas.2211210120	83	1	2	1745	1715	3500	1656	3843	1268	3739	1068	2392	766	1241	1365	1260	1537	1835	1410	1816	1328	2260	1151	2202	921	2.259647739
Sepsis	Sepsis_fulgens (Zurich, Switzerland)	Rohner & Berger 2023 PNAS, new data. doi:10.1073/pnas.2211210120	84	1	2	1789	1973	3222	2093	3554	1783	3465	1537	2369	1171	1384	1591	1399	1747	1913	1690	1908	1619	2261	1518	2196	1317	1.877514786
Sepsis	Sepsis_fulgens (Zurich, Switzerland)	Rohner & Berger 2023 PNAS, new data. doi:10.1073/pnas.2211210120	85	1	2	2378	2377	3875	2628	4205	2339	4161	2149	3113	1614	1996	1936	1987	2100	2522	2089	2515	2015	2911	1947	2892	1739	1.95804669
Sepsis	Sepsis_fulgens (Zurich, Switzerland)	Rohner & Berger 2023 PNAS, new data. doi:10.1073/pnas.2211210120	86	1	2	2075	1667	3638	1821	3988	1523	3923	1307	2763	848	1671	1252	1694	1415	2212	1377	2192	1303	2576	1203	2549	988	2.022765711
Sepsis	Sepsis_fulgens (Zurich, Switzerland)	Rohner & Berger 2023 PNAS, new data. doi:10.1073/pnas.2211210120	87	1	2	1660	1885	3433	2166	3831	1845	3787	1623	2531	1027	1234	1385	1238	1576	1811	1572	1818	1492	2315	1409	2305	1163	2.297900344
Sepsis	Sepsis_fulgens (Zurich, Switzerland)	Rohner & Berger 2023 PNAS, new data. doi:10.1073/pnas.2211210120	88	1	2	2382	2532	3789	2721	4135	2438	4103	2252	3002	1806	1988	2139	1986	2283	2494	2264	2486	2201	2826	2126	2786	1945	1.878598124
Sepsis	Sepsis_fulgens (Zurich, Switzerland)	Rohner & Berger 2023 PNAS, new data. doi:10.1073/pnas.2211210120	89	1	2	1962	1840	3331	2124	3680	1884	3629	1656	2639	1183	1651	1447	1654	1589	2122	1599	2127	1535	2433	1482	2446	1291	1.792139863
Sepsis	Sepsis_fulgens (Zurich, Switzerland)	Rohner & Berger 2023 PNAS, new data. doi:10.1073/pnas.2211210120	90	1	2	1599	1694	3330	1761	3677	1416	3617	1236	2370	786	1133	1302	1151	1473	1705	1378	1687	1295	2140	1165	2094	962	2.224701754
Sepsis	Sepsis_fulgens (Zurich, Switzerland)	Rohner & Berger 2023 PNAS, new data. doi:10.1073/pnas.2211210120	91	1	2	2451	1961	3821	1846	4103	1514	3994	1311	2969	1143	2037	1668	2080	1798	2536	1682	2519	1624	2838	1474	2773	1331	1.779923693
Sepsis	Sepsis_fulgens (Zurich, Switzerland)	Rohner & Berger 2023 PNAS, new data. doi:10.1073/pnas.2211210120	92	1	2	1849	2004	3718	2106	4121	1735	4040	1479	2680	1000	1342	1562	1361	1756	2060	1654	2055	1569	2495	1426	2430	1190	2.400524307
Sepsis	Sepsis_fulgens (Zurich, Switzerland)	Rohner & Berger 2023 PNAS, new data. doi:10.1073/pnas.2211210120	93	1	2	1991	1993	3377	2161	3708	1862	3664	1679	2633	1266	1649	1604	1666	1757	2115	1725	2113	1658	2461	1578	2426	1392	1.806429872
Sepsis	Sepsis_fulgens (Zurich, Switzerland)	Rohner & Berger 2023 PNAS, new data. doi:10.1073/pnas.2211210120	94	1	2	2481	1851	4147	1796	4489	1430	4373	1198	3076	904	1998	1481	2040	1655	2584	1527	2573	1451	2972	1292	2889	1078	2.149528902
Sepsis	Sepsis_fulgens (Zurich, Switzerland)	Rohner & Berger 2023 PNAS, new data. doi:10.1073/pnas.2211210120	95	1	2	1644	1965	3091	2032	3477	1694	3395	1469	2281	1087	1232	1567	1245	1730	1756	1659	1741	1578	2136	1461	2075	1245	1.946917774
Sepsis	Sepsis_fulgens (Zurich, Switzerland)	Rohner & Berger 2023 PNAS, new data. doi:10.1073/pnas.2211210120	96	1	2	1828	1789	3641	2029	4028	1682	3980	1447	2697	854	1375	1311	1374	1498	2031	1455	2022	1370	2446	1264	2428	1006	2.337998736
Sepsis	Sepsis_fulgens (Zurich, Switzerland)	Rohner & Berger 2023 PNAS, new data. doi:10.1073/pnas.2211210120	1	2	2	1860	2013	3590	1684	3870	1260	3764	1061	2429	876	1301	1690	1366	1866	1968	1639	1924	1561	2290	1335	2172	1136	2.263727797
Sepsis	Sepsis_fulgens (Zurich, Switzerland)	Rohner & Berger 2023 PNAS, new data. doi:10.1073/pnas.2211210120	2	2	2	2580	2263	3995	1886	4157	1492	4044	1325	2988	1269	2100	2005	2157	2149	2565	1968	2533	1905	2880	1680	2790	1509	1.874679531
Sepsis	Sepsis_fulgens (Zurich, Switzerland)	Rohner & Berger 2023 PNAS, new data. doi:10.1073/pnas.2211210120	3	2	2	1837	1931	3057	2404	3457	2223	3477	2034	2621	1362	1589	1481	1557	1622	2003	1696	2015	1634	2403	1633	2403	1445	1.755936447
Sepsis	Sepsis_fulgens (Zurich, Switzerland)	Rohner & Berger 2023 PNAS, new data. doi:10.1073/pnas.2211210120	4	2	2	1744	2196	3273	1857	3507	1464	3364	1263	2163	1215	1247	1945	1311	2092	1767	1885	1744	1824	2071	1611	1987	1436	2.007188562
Sepsis	Sepsis_fulgens (Zurich, Switzerland)	Rohner & Berger 2023 PNAS, new data. doi:10.1073/pnas.2211210120	5	2	2	2387	2093	3901	2087	4214	1739	4128	1527	3003	1225	1953	1750	1983	1902	2466	1806	2453	1736	2850	1594	2802	1394	1.966288364
Sepsis	Sepsis_fulgens (Zurich, Switzerland)	Rohner & Berger 2023 PNAS, new data. doi:10.1073/pnas.2211210120	6	2	2	1680	1638	3116	1294	3332	900	3208	732	2039	682	1159	1404	1217	1552	1694	1333	1653	1270	1993	1053	1890	878	1.932732355
Sepsis	Sepsis_fulgens (Zurich, Switzerland)	Rohner & Berger 2023 PNAS, new data. doi:10.1073/pnas.2211210120	7	2	2	2626	2209	4142	1769	4370	1356	4224	1153	2985	1159	2095	1980	2170	2127	2672	1866	2630	1803	2931	1565	2839	1377	2.042546859
Sepsis	Sepsis_fulgens (Zurich, Switzerland)	Rohner & Berger 2023 PNAS, new data. doi:10.1073/pnas.2211210120	8	2	2	1855	2344	3492	1955	3783	1520	3663	1336	2255	1271	1285	2071	1357	2230	1917	1980	1885	1907	2173	1703	2067	1504	2.205386311
Sepsis	Sepsis_fulgens (Zurich, Switzerland)	Rohner & Berger 2023 PNAS, new data. doi:10.1073/pnas.2211210120	9	2	2	1744	2018	3456	2170	3835	1856	3766	1650	2492	1140	1310	1562	1301	1739	1880	1700	1870	1619	2275	1520	2244	1297	2.213321374
Sepsis	Sepsis_fulgens (Zurich, Switzerland)	Rohner & Berger 2023 PNAS, new data. doi:10.1073/pnas.2211210120	10	2	2	2106	2394	3726	2329	4029	1977	3927	1759	2735	1459	1657	2028	1700	2198	2238	2085	2221	2002	2584	1853	2521	1641	2.056539125
Sepsis	Sepsis_fulgens (Zurich, Switzerland)	Rohner & Berger 2023 PNAS, new data. doi:10.1073/pnas.2211210120	11	2	2	2037	2222	3407	2335	3710	2044	3664	1843	2673	1504	1697	1872	1712	2016	2131	1972	2133	1911	2537	1808	2493	1629	1.76748936
Sepsis	Sepsis_fulgens (Zurich, Switzerland)	Rohner & Berger 2023 PNAS, new data. doi:10.1073/pnas.2211210120	12	2	2	2277	1716	3881	2226	4286	1989	4283	1769	3226	1024	1963	1212	1945	1385	2533	1455	2551	1375	2979	1355	2995	1123	2.130614052
Sepsis	Sepsis_fulgens (Zurich, Switzerland)	Rohner & Berger 2023 PNAS, new data. doi:10.1073/pnas.2211210120	13	2	2	2237	2279	3886	2663	4324	2409	4313	2168	3148	1484	1850	1752	1834	1934	2438	1972	2442	1890	2862	1835	2853	1614	2.220512498
Sepsis	Sepsis_fulgens (Zurich, Switzerland)	Rohner & Berger 2023 PNAS, new data. doi:10.1073/pnas.2211210120	14	2	2	1933	2288	3614	1810	3882	1354	3709	1130	2377	1111	1385	2013	1466	2194	2008	1907	1970	1830	2356	1539	2216	1347	2.239794918
Sepsis	Sepsis_fulgens (Zurich, Switzerland)	Rohner & Berger 2023 PNAS, new data. doi:10.1073/pnas.2211210120	15	2	2	2167	2180	3652	1921	3921	1539	3816	1360	2607	1223	1687	1889	1744	2040	2187	1871	2168	1806	2502	1615	2417	1436	1.970170468
Sepsis	Sepsis_fulgens (Zurich, Switzerland)	Rohner & Berger 2023 PNAS, new data. doi:10.1073/pnas.2211210120	16	2	2	2236	2616	3648	2131	3810	1754	3643	1587	2515	1608	1733	2432	1814	2568	2223	2317	2182	2255	2456	2012	2352	1850	1.9063934
Sepsis	Sepsis_fulgens (Zurich, Switzerland)	Rohner & Berger 2023 PNAS, new data. doi:10.1073/pnas.2211210120	17	2	2	2346	1602	3895	1500	4173	1105	4056	887	2910	717	1947	1298	1977	1450	2450	1318	2425	1252	2822	1073	2758	884	1.952765071
Sepsis	Sepsis_fulgens (Zurich, Switzerland)	Rohner & Berger 2023 PNAS, new data. doi:10.1073/pnas.2211210120	18	2	2	1843	2201	3410	2286	3723	1972	3673	1784	2477	1356	1378	1793	1384	1955	1903	1900	1885	1829	2302	1710	2267	1504	2.056490031
Sepsis	Sepsis_fulgens (Zurich, Switzerland)	Rohner & Berger 2023 PNAS, new data. doi:10.1073/pnas.2211210120	19	2	2	2257	2170	4041	1795	4307	1369	4190	1179	2808	1030	1723	1871	1788	2048	2341	1810	2308	1733	2687	1505	2589	1269	2.302603063
Sepsis	Sepsis_fulgens (Zurich, Switzerland)	Rohner & Berger 2023 PNAS, new data. doi:10.1073/pnas.2211210120	20	2	2	1618	1664	3268	1671	3580	1320	3483	1104	2258	755	1179	1282	1202	1449	1726	1349	1708	1275	2115	1131	2041	938	2.093948246
Sepsis	Sepsis_fulgens (Zurich, Switzerland)	Rohner & Berger 2023 PNAS, new data. doi:10.1073/pnas.2211210120	21	2	2	2225	1982	3585	1679	3803	1328	3699	1171	2594	1125	1761	1758	1809	1889	2247	1711	2216	1651	2520	1468	2431	1318	1.808180367
Sepsis	Sepsis_fulgens (Zurich, Switzerland)	Rohner & Berger 2023 PNAS, new data. doi:10.1073/pnas.2211210120	22	2	2	1941	2223	3639	2515	4048	2208	4004	1972	2840	1371	1535	1735	1526	1920	2193	1914	2187	1830	2586	1749	2552	1519	2.211046491
Sepsis	Sepsis_fulgens (Zurich, Switzerland)	Rohner & Berger 2023 PNAS, new data. doi:10.1073/pnas.2211210120	23	2	2	1787	2003	3128	1975	3421	1655	3365	1459	2304	1183	1366	1667	1404	1812	1776	1727	1754	1661	2165	1528	2117	1351	1.806250353
Sepsis	Sepsis_fulgens (Zurich, Switzerland)	Rohner & Berger 2023 PNAS, new data. doi:10.1073/pnas.2211210120	24	2	2	2520	1718	3725	2212	4100	2032	4117	1821	3226	1194	2301	1280	2276	1420	2709	1517	2726	1450	3025	1458	3014	1276	1.693562951
Sepsis	Sepsis_fulgens (Zurich, Switzerland)	Rohner & Berger 2023 PNAS, new data. doi:10.1073/pnas.2211210120	25	2	2	2252	2645	3964	2632	4277	2283	4184	2071	2913	1692	1774	2255	1810	2427	2356	2322	2343	2252	2771	2095	2691	1887	2.177044626
Sepsis	Sepsis_fulgens (Zurich, Switzerland)	Rohner & Berger 2023 PNAS, new data. doi:10.1073/pnas.2211210120	26	2	2	2308	1975	3676	1485	3860	1061	3707	897	2560	987	1777	1772	1877	1906	2277	1669	2237	1614	2536	1374	2416	1221	1.901898882
Sepsis	Sepsis_fulgens (Zurich, Switzerland)	Rohner & Berger 2023 PNAS, new data. doi:10.1073/pnas.2211210120	27	2	2	1997	2160	3712	1902	4017	1500	3897	1258	2562	1065	1438	1831	1479	2017	2075	1808	2032	1724	2451	1489	2341	1279	2.263340956
Sepsis	Sepsis_fulgens (Zurich, Switzerland)	Rohner & Berger 2023 PNAS, new data. doi:10.1073/pnas.2211210120	28	2	2	1655	2139	3116	2018	3394	1687	3312	1470	2226	1230	1266	1834	1310	1973	1759	1851	1735	1779	2072	1610	2004	1447	1.871300606
Sepsis	Sepsis_fulgens (Zurich, Switzerland)	Rohner & Berger 2023 PNAS, new data. doi:10.1073/pnas.2211210120	29	2	2	2305	1950	3817	2055	4143	1752	4071	1532	2943	1131	1884	1563	1901	1716	2412	1662	2394	1591	2771	1475	2733	1279	1.967291371
Sepsis	Sepsis_fulgens (Zurich, Switzerland)	Rohner & Berger 2023 PNAS, new data. doi:10.1073/pnas.2211210120	30	2	2	2379	2156	3791	2664	4195	2463	4212	2250	3240	1539	2105	1675	2067	1828	2496	1899	2510	1816	2952	1823	2976	1637	1.974576675
Sepsis	Sepsis_fulgens (Zurich, Switzerland)	Rohner & Berger 2023 PNAS, new data. doi:10.1073/pnas.2211210120	31	2	2	2356	2048	3714	2022	3985	1699	3903	1494	2893	1245	1967	1737	2001	1879	2424	1785	2399	1716	2769	1571	2727	1394	1.762628718
Sepsis	Sepsis_fulgens (Zurich, Switzerland)	Rohner & Berger 2023 PNAS, new data. doi:10.1073/pnas.2211210120	32	2	2	2355	2010	3559	2329	3875	2111	3867	1955	2951	1467	2069	1623	2054	1757	2442	1790	2441	1730	2752	1711	2759	1556	1.634761234
Sepsis	Sepsis_fulgens (Zurich, Switzerland)	Rohner & Berger 2023 PNAS, new data. doi:10.1073/pnas.2211210120	33	2	2	2156	1909	3787	1760	4056	1363	3960	1197	2698	968	1678	1578	1719	1742	2273	1588	2244	1509	2608	1337	2532	1154	2.07133456
Sepsis	Sepsis_fulgens (Zurich, Switzerland)	Rohner & Berger 2023 PNAS, new data. doi:10.1073/pnas.2211210120	34	2	2	1621	2484	3349	2519	3711	2142	3620	1919	2412	1514	1189	2089	1207	2265	1840	2154	1825	2074	2245	1922	2195	1678	2.188119588
Sepsis	Sepsis_fulgens (Zurich, Switzerland)	Rohner & Berger 2023 PNAS, new data. doi:10.1073/pnas.2211210120	35	2	2	2159	2348	3734	1914	3907	1506	3767	1335	2563	1314	1689	2111	1760	2262	2201	2035	2161	1966	2528	1711	2405	1529	2.023463618
Sepsis	Sepsis_fulgens (Zurich, Switzerland)	Rohner & Berger 2023 PNAS, new data. doi:10.1073/pnas.2211210120	36	2	2	1487	2229	3057	1967	3332	1562	3213	1385	1961	1248	978	1916	1039	2078	1535	1901	1509	1827	1865	1633	1782	1436	2.060585403
Sepsis	Sepsis_fulgens (Zurich, Switzerland)	Rohner & Berger 2023 PNAS, new data. doi:10.1073/pnas.2211210120	37	2	2	1851	2117	3155	1316	3253	869	3068	750	1889	1104	1327	2017	1440	2134	1791	1820	1737	1772	1971	1470	1823	1349	1.948849717
Sepsis	Sepsis_fulgens (Zurich, Switzerland)	Rohner & Berger 2023 PNAS, new data. doi:10.1073/pnas.2211210120	38	2	2	1356	2000	3084	2143	3443	1800	3365	1586	2121	1107	931	1556	920	1734	1499	1679	1497	1600	1951	1494	1894	1270	2.203704259
Sepsis	Sepsis_fulgens (Zurich, Switzerland)	Rohner & Berger 2023 PNAS, new data. doi:10.1073/pnas.2211210120	39	2	2	1957	2045	3920	1949	4239	1545	4127	1303	2671	920	1399	1597	1438	1806	2100	1661	2079	1573	2544	1377	2440	1139	2.473631886
Sepsis	Sepsis_fulgens (Zurich, Switzerland)	Rohner & Berger 2023 PNAS, new data. doi:10.1073/pnas.2211210120	40	2	2	2212	1952	3832	1534	4086	1105	3963	925	2599	892	1667	1702	1731	1856	2260	1607	2216	1543	2549	1310	2421	1140	2.162657312
Sepsis	Sepsis_fulgens (Zurich, Switzerland)	Rohner & Berger 2023 PNAS, new data. doi:10.1073/pnas.2211210120	41	2	2	1896	1895	3516	1505	3745	1077	3615	903	2301	876	1353	1618	1403	1783	1964	1554	1929	1481	2259	1270	2146	1097	2.122445292
Sepsis	Sepsis_fulgens (Zurich, Switzerland)	Rohner & Berger 2023 PNAS, new data. doi:10.1073/pnas.2211210120	42	2	2	1814	2282	3424	2166	3730	1793	3637	1592	2375	1313	1341	1956	1380	2115	1904	1963	1888	1897	2280	1702	2207	1495	2.085877406
Sepsis	Sepsis_fulgens (Zurich, Switzerland)	Rohner & Berger 2023 PNAS, new data. doi:10.1073/pnas.2211210120	43	2	2	1670	2063	3314	1651	3559	1192	3407	1000	2061	939	1077	1781	1149	1951	1737	1679	1703	1599	2032	1365	1908	1153	2.199770224
Sepsis	Sepsis_fulgens (Zurich, Switzerland)	Rohner & Berger 2023 PNAS, new data. doi:10.1073/pnas.2211210120	44	2	2	1764	2267	3671	2199	4035	1773	3934	1537	2463	1158	1209	1849	1244	2048	1889	1895	1865	1808	2316	1612	2230	1369	2.460576888
Sepsis	Sepsis_fulgens (Zurich, Switzerland)	Rohner & Berger 2023 PNAS, new data. doi:10.1073/pnas.2211210120	45	2	2	2375	2277	3863	2076	4076	1709	3986	1541	2895	1382	1930	2000	1968	2138	2387	2005	2372	1944	2783	1748	2729	1561	1.908098272
Sepsis	Sepsis_fulgens (Zurich, Switzerland)	Rohner & Berger 2023 PNAS, new data. doi:10.1073/pnas.2211210120	46	2	2	2125	2643	3819	2536	4129	2165	4055	1983	2797	1637	1647	2278	1681	2441	2240	2303	2220	2219	2614	2054	2544	1842	2.172300939
Sepsis	Sepsis_fulgens (Zurich, Switzerland)	Rohner & Berger 2023 PNAS, new data. doi:10.1073/pnas.2211210120	47	2	2	1545	1930	3090	1922	3405	1559	3323	1366	2113	1069	1069	1560	1092	1718	1645	1629	1634	1554	1958	1429	1909	1236	2.015106588
Sepsis	Sepsis_fulgens (Zurich, Switzerland)	Rohner & Berger 2023 PNAS, new data. doi:10.1073/pnas.2211210120	48	2	2	1872	1593	3450	2050	3884	1787	3872	1552	2799	886	1535	1101	1502	1269	2063	1320	2067	1240	2513	1210	2515	995	2.135117464
Sepsis	Sepsis_fulgens (Zurich, Switzerland)	Rohner & Berger 2023 PNAS, new data. doi:10.1073/pnas.2211210120	49	2	2	2149	2009	3320	1693	3507	1335	3406	1169	2403	1153	1695	1815	1747	1930	2125	1747	2088	1696	2362	1503	2271	1352	1.637301424
Sepsis	Sepsis_fulgens (Zurich, Switzerland)	Rohner & Berger 2023 PNAS, new data. doi:10.1073/pnas.2211210120	50	2	2	2240	2128	3671	1834	3860	1472	3747	1307	2605	1283	1741	1864	1790	1997	2246	1853	2224	1786	2531	1621	2457	1469	1.865604777
Sepsis	Sepsis_fulgens (Zurich, Switzerland)	Rohner & Berger 2023 PNAS, new data. doi:10.1073/pnas.2211210120	51	2	2	1898	2616	3319	2550	3608	2239	3550	2050	2412	1743	1469	2287	1502	2433	1941	2319	1916	2261	2300	2105	2239	1916	1.877859165
Sepsis	Sepsis_fulgens (Zurich, Switzerland)	Rohner & Berger 2023 PNAS, new data. doi:10.1073/pnas.2211210120	52	2	2	2153	2338	3747	2147	4012	1774	3902	1578	2676	1375	1688	2022	1727	2184	2235	2020	2210	1952	2560	1769	2489	1581	2.039633199
Sepsis	Sepsis_fulgens (Zurich, Switzerland)	Rohner & Berger 2023 PNAS, new data. doi:10.1073/pnas.2211210120	53	2	2	1835	2103	3594	1887	3912	1460	3799	1248	2415	1029	1297	1782	1362	1956	1958	1747	1936	1663	2294	1470	2204	1247	2.276654572
Sepsis	Sepsis_fulgens (Zurich, Switzerland)	Rohner & Berger 2023 PNAS, new data. doi:10.1073/pnas.2211210120	54	2	2	1855	1886	3554	1721	3850	1315	3729	1084	2450	848	1358	1534	1406	1702	1955	1544	1937	1472	2360	1272	2270	1046	2.17667486
Sepsis	Sepsis_fulgens (Zurich, Switzerland)	Rohner & Berger 2023 PNAS, new data. doi:10.1073/pnas.2211210120	55	2	2	2016	2147	3425	2123	3689	1813	3619	1604	2609	1330	1633	1837	1663	1974	2111	1885	2091	1816	2446	1679	2385	1509	1.800474675
Sepsis	Sepsis_fulgens (Zurich, Switzerland)	Rohner & Berger 2023 PNAS, new data. doi:10.1073/pnas.2211210120	56	2	2	1710	2273	3220	2412	3563	2124	3509	1910	2402	1464	1335	1870	1332	2035	1864	1984	1853	1916	2246	1819	2210	1603	1.953815285
Sepsis	Sepsis_fulgens (Zurich, Switzerland)	Rohner & Berger 2023 PNAS, new data. doi:10.1073/pnas.2211210120	57	2	2	1624	2002	3241	2306	3609	2016	3557	1808	2378	1239	1278	1542	1273	1711	1788	1714	1788	1645	2147	1582	2129	1386	2.076836395
Sepsis	Sepsis_fulgens (Zurich, Switzerland)	Rohner & Berger 2023 PNAS, new data. doi:10.1073/pnas.2211210120	58	2	2	1809	2178	3463	1786	3723	1375	3588	1177	2239	1107	1281	1916	1361	2069	1884	1826	1853	1759	2192	1521	2075	1319	2.166597441
Sepsis	Sepsis_fulgens (Zurich, Switzerland)	Rohner & Berger 2023 PNAS, new data. doi:10.1073/pnas.2211210120	59	2	2	2360	2294	3726	2160	4008	1807	3920	1610	2828	1418	1935	1984	1977	2132	2391	2012	2365	1937	2704	1780	2635	1599	1.820121145
Sepsis	Sepsis_fulgens (Zurich, Switzerland)	Rohner & Berger 2023 PNAS, new data. doi:10.1073/pnas.2211210120	60	2	2	1963	2061	3464	2069	3755	1728	3694	1552	2530	1177	1517	1666	1528	1832	2033	1743	2010	1673	2392	1541	2328	1347	1.964189775
Sepsis	Sepsis_fulgens (Zurich, Switzerland)	Rohner & Berger 2023 PNAS, new data. doi:10.1073/pnas.2211210120	61	2	2	2369	2427	3992	2268	4249	1882	4124	1671	2896	1464	1879	2097	1928	2255	2439	2107	2423	2036	2795	1848	2708	1660	2.068560962
Sepsis	Sepsis_fulgens (Zurich, Switzerland)	Rohner & Berger 2023 PNAS, new data. doi:10.1073/pnas.2211210120	62	2	2	2225	1997	3829	1952	4113	1600	4033	1399	2822	1076	1776	1639	1794	1805	2285	1689	2269	1613	2672	1450	2617	1255	2.058276945
Sepsis	Sepsis_fulgens (Zurich, Switzerland)	Rohner & Berger 2023 PNAS, new data. doi:10.1073/pnas.2211210120	63	2	2	2033	1896	3345	2119	3680	1846	3640	1666	2697	1217	1698	1498	1706	1645	2135	1633	2139	1568	2506	1507	2478	1346	1.747879344
Sepsis	Sepsis_fulgens (Zurich, Switzerland)	Rohner & Berger 2023 PNAS, new data. doi:10.1073/pnas.2211210120	64	2	2	1445	2152	2935	2377	3290	2065	3224	1837	2163	1396	1126	1748	1128	1909	1621	1889	1622	1816	1972	1736	1942	1529	1.906110551
Sepsis	Sepsis_fulgens (Zurich, Switzerland)	Rohner & Berger 2023 PNAS, new data. doi:10.1073/pnas.2211210120	65	2	2	1720	2033	3226	1760	3474	1368	3350	1161	2195	1013	1213	1752	1270	1917	1787	1708	1757	1630	2077	1431	1997	1231	1.992695556
Sepsis	Sepsis_fulgens (Zurich, Switzerland)	Rohner & Berger 2023 PNAS, new data. doi:10.1073/pnas.2211210120	66	2	2	1738	2403	3301	2194	3577	1811	3475	1618	2231	1427	1226	2089	1275	2244	1769	2084	1746	2013	2113	1825	2040	1629	2.060191559
Sepsis	Sepsis_fulgens (Zurich, Switzerland)	Rohner & Berger 2023 PNAS, new data. doi:10.1073/pnas.2211210120	67	2	2	1941	1622	3484	1329	3723	943	3601	736	2383	644	1466	1343	1518	1493	1956	1315	1926	1255	2294	1036	2209	864	2.012124322
Sepsis	Sepsis_fulgens (Zurich, Switzerland)	Rohner & Berger 2023 PNAS, new data. doi:10.1073/pnas.2211210120	68	2	2	1342	2724	2886	2808	3200	2488	3147	2300	2004	1863	929	2311	932	2478	1443	2412	1432	2340	1825	2225	1797	2014	2.000419344
Sepsis	Sepsis_fulgens (Zurich, Switzerland)	Rohner & Berger 2023 PNAS, new data. doi:10.1073/pnas.2211210120	69	2	2	1545	2265	3121	1765	3283	1329	3136	1155	1902	1175	997	2033	1074	2194	1568	1923	1529	1855	1869	1592	1751	1403	2.090004659
Sepsis	Sepsis_fulgens (Zurich, Switzerland)	Rohner & Berger 2023 PNAS, new data. doi:10.1073/pnas.2211210120	70	2	2	1924	2461	3487	2551	3806	2234	3753	2010	2618	1602	1500	2063	1514	2231	2053	2162	2041	2086	2416	1972	2360	1776	2.018124043
Sepsis	Sepsis_fulgens (Zurich, Switzerland)	Rohner & Berger 2023 PNAS, new data. doi:10.1073/pnas.2211210120	71	2	2	1525	1904	3074	1801	3355	1437	3272	1220	2100	951	1044	1557	1082	1717	1532	1596	1518	1529	1935	1353	1881	1153	2.035842638
Sepsis	Sepsis_fulgens (Zurich, Switzerland)	Rohner & Berger 2023 PNAS, new data. doi:10.1073/pnas.2211210120	72	2	2	1551	1992	3164	1868	3454	1469	3340	1260	2110	1064	1109	1675	1155	1832	1658	1684	1636	1618	1992	1443	1918	1264	2.045492284
Sepsis	Sepsis_fulgens (Zurich, Switzerland)	Rohner & Berger 2023 PNAS, new data. doi:10.1073/pnas.2211210120	73	2	2	2426	2341	4138	2066	4443	1636	4318	1436	2949	1243	1834	2022	1876	2204	2515	1974	2483	1898	2881	1676	2762	1453	2.274160307
Sepsis	Sepsis_fulgens (Zurich, Switzerland)	Rohner & Berger 2023 PNAS, new data. doi:10.1073/pnas.2211210120	74	2	2	2129	1654	3873	1804	4232	1461	4159	1206	2905	742	1689	1200	1698	1375	2243	1328	2233	1255	2721	1133	2681	891	2.238085254
Sepsis	Sepsis_fulgens (Zurich, Switzerland)	Rohner & Berger 2023 PNAS, new data. doi:10.1073/pnas.2211210120	75	2	2	2009	2185	3782	1871	4079	1405	3932	1166	2583	1016	1419	1860	1472	2045	2090	1808	2058	1729	2452	1487	2367	1243	2.341221639
Sepsis	Sepsis_fulgens (Zurich, Switzerland)	Rohner & Berger 2023 PNAS, new data. doi:10.1073/pnas.2211210120	76	2	2	1976	2045	3490	1681	3706	1297	3572	1105	2408	1056	1496	1799	1569	1946	2013	1731	1976	1673	2322	1439	2231	1263	1.976155259
Sepsis	Sepsis_fulgens (Zurich, Switzerland)	Rohner & Berger 2023 PNAS, new data. doi:10.1073/pnas.2211210120	77	2	2	2186	1934	4037	2462	4491	2165	4461	1885	3261	1116	1817	1375	1776	1561	2433	1627	2442	1542	2960	1499	2959	1244	2.437786649
Sepsis	Sepsis_fulgens (Zurich, Switzerland)	Rohner & Berger 2023 PNAS, new data. doi:10.1073/pnas.2211210120	78	2	2	1857	2141	3350	1670	3547	1213	3386	1028	2162	1086	1312	1902	1385	2056	1823	1817	1792	1749	2126	1491	2014	1316	2.041147228
Sepsis	Sepsis_fulgens (Zurich, Switzerland)	Rohner & Berger 2023 PNAS, new data. doi:10.1073/pnas.2211210120	79	2	2	2184	1621	3782	1528	4083	1164	3979	927	2759	679	1724	1290	1745	1445	2233	1310	2221	1241	2628	1069	2559	871	2.070205381
Sepsis	Sepsis_fulgens (Zurich, Switzerland)	Rohner & Berger 2023 PNAS, new data. doi:10.1073/pnas.2211210120	80	2	2	2229	2061	3699	1747	3967	1346	3859	1144	2626	1032	1680	1783	1739	1939	2263	1722	2228	1656	2555	1446	2452	1257	2.01554832
Sepsis	Sepsis_fulgens (Zurich, Switzerland)	Rohner & Berger 2023 PNAS, new data. doi:10.1073/pnas.2211210120	81	2	2	1645	2094	3249	2294	3604	1985	3564	1793	2413	1299	1283	1649	1271	1826	1819	1808	1813	1727	2191	1647	2179	1433	2.052064512
Sepsis	Sepsis_fulgens (Zurich, Switzerland)	Rohner & Berger 2023 PNAS, new data. doi:10.1073/pnas.2211210120	82	2	2	2104	2020	3677	2380	4054	2141	4035	1945	2931	1291	1793	1541	1777	1705	2235	1734	2234	1665	2639	1620	2643	1421	2.065278043
Sepsis	Sepsis_fulgens (Zurich, Switzerland)	Rohner & Berger 2023 PNAS, new data. doi:10.1073/pnas.2211210120	83	2	2	1925	2366	3645	2151	3956	1743	3844	1547	2478	1346	1384	2067	1414	2235	1977	2054	1955	1973	2352	1762	2265	1556	2.253896378
Sepsis	Sepsis_fulgens (Zurich, Switzerland)	Rohner & Berger 2023 PNAS, new data. doi:10.1073/pnas.2211210120	84	2	2	2213	1905	3643	2136	4012	1853	3955	1604	2884	1160	1871	1493	1860	1648	2385	1633	2379	1567	2735	1493	2692	1292	1.880109143
Sepsis	Sepsis_fulgens (Zurich, Switzerland)	Rohner & Berger 2023 PNAS, new data. doi:10.1073/pnas.2211210120	85	2	2	2306	2182	3794	1795	3982	1406	3865	1247	2657	1184	1798	1932	1862	2084	2327	1862	2293	1791	2608	1575	2514	1392	1.964517454
Sepsis	Sepsis_fulgens (Zurich, Switzerland)	Rohner & Berger 2023 PNAS, new data. doi:10.1073/pnas.2211210120	86	2	2	1762	2335	3258	1883	3467	1482	3336	1301	2039	1325	1211	2102	1293	2250	1783	2003	1740	1944	2055	1705	1945	1508	2.025761013
Sepsis	Sepsis_fulgens (Zurich, Switzerland)	Rohner & Berger 2023 PNAS, new data. doi:10.1073/pnas.2211210120	87	2	2	2325	2477	4076	2181	4374	1753	4254	1561	2877	1387	1754	2143	1812	2320	2380	2127	2355	2051	2789	1825	2679	1606	2.294821585
Sepsis	Sepsis_fulgens (Zurich, Switzerland)	Rohner & Berger 2023 PNAS, new data. doi:10.1073/pnas.2211210120	88	2	2	1793	2030	3207	1798	3434	1410	3341	1255	2192	1144	1315	1748	1356	1896	1821	1744	1795	1676	2103	1504	2024	1334	1.868366014
Sepsis	Sepsis_fulgens (Zurich, Switzerland)	Rohner & Berger 2023 PNAS, new data. doi:10.1073/pnas.2211210120	89	2	2	2690	2415	4043	2039	4233	1666	4086	1488	3011	1492	2231	2214	2303	2340	2718	2127	2686	2069	2967	1864	2873	1695	1.798434655
Sepsis	Sepsis_fulgens (Zurich, Switzerland)	Rohner & Berger 2023 PNAS, new data. doi:10.1073/pnas.2211210120	90	2	2	2261	1932	3915	1503	4167	1063	4037	900	2706	843	1698	1691	1766	1853	2272	1594	2232	1523	2622	1265	2511	1083	2.213910635
Sepsis	Sepsis_fulgens (Zurich, Switzerland)	Rohner & Berger 2023 PNAS, new data. doi:10.1073/pnas.2211210120	91	2	2	2054	2490	3433	2516	3739	2210	3660	2002	2637	1716	1676	2175	1699	2306	2168	2230	2153	2169	2495	2042	2434	1886	1.784145893
Sepsis	Sepsis_fulgens (Zurich, Switzerland)	Rohner & Berger 2023 PNAS, new data. doi:10.1073/pnas.2211210120	92	2	2	1491	1786	3391	1895	3787	1521	3707	1277	2359	790	1008	1337	1023	1529	1723	1434	1715	1348	2169	1206	2116	967	2.407954967
Sepsis	Sepsis_fulgens (Zurich, Switzerland)	Rohner & Berger 2023 PNAS, new data. doi:10.1073/pnas.2211210120	93	2	2	1429	1588	2821	1648	3111	1341	3060	1165	2014	824	1053	1216	1078	1363	1497	1309	1493	1247	1841	1148	1803	963	1.804409918
Sepsis	Sepsis_fulgens (Zurich, Switzerland)	Rohner & Berger 2023 PNAS, new data. doi:10.1073/pnas.2211210120	94	2	2	2181	2215	3804	1796	4059	1361	3908	1171	2598	1149	1649	1952	1720	2116	2237	1873	2202	1798	2539	1565	2422	1381	2.147362881
Sepsis	Sepsis_fulgens (Zurich, Switzerland)	Rohner & Berger 2023 PNAS, new data. doi:10.1073/pnas.2211210120	95	2	2	1584	2149	3046	2460	3464	2191	3430	1969	2387	1406	1261	1705	1250	1868	1764	1879	1764	1797	2175	1747	2173	1518	1.961894735
Sepsis	Sepsis_fulgens (Zurich, Switzerland)	Rohner & Berger 2023 PNAS, new data. doi:10.1073/pnas.2211210120	96	2	2	1524	2049	3339	2388	3746	2072	3715	1851	2443	1170	1108	1549	1101	1740	1737	1730	1734	1650	2174	1563	2162	1319	2.350046202
